# Supplementary material for: Cortical thickness and its associations with age, total cognition and education across the adult lifespan
Source: PLoS One. 2020 Mar 25;15(3):e0230298. doi: 10.1371/journal.pone.0230298 (PMC7094839; doi:10.1371/journal.pone.0230298)
Supplement: S1 File — (XLSX) [file pone.0230298.s001.xlsx]

## Sheet: Sheet1
ID	Age	Gender ( Women=2, Men=1)	Education(years)	Total cognition (Z-score)	Mean relative frame-wise displacement (=rFD)	lh-bankssts	lh-caudalanteriorcingulate	lh-caudalmiddlefrontal	lh-cuneus	lh-entorhinal	lh-fusiform	lh-inferiorparietal	lh-inferiortemporal	lh-isthmuscingulate	lh-lateraloccipital	lh-lateralorbitofrontal	lh-lingual	lh-medialorbitofrontal	lh-middletemporal	lh-parahippocampal	lh-paracentral	lh-parsopercularis	lh-parsorbitalis	lh-parstriangularis	lh-pericalcarine	lh-postcentral	lh-posteriorcingulate	lh-precentral	lh-precuneus	lh-rostralanteriorcingulate	lh-rostralmiddlefrontal	lh-superiorfrontal	lh-superiorparietal	lh-superiortemporal	lh-supramarginal	lh-frontalpole	lh-temporalpole	lh-transversetemporal	lh-insula	rh-bankssts	rh-caudalanteriorcingulate	rh-caudalmiddlefrontal	rh-cuneus	rh-entorhinal	rh-fusiform	rh-inferiorparietal	rh-inferiortemporal	rh-isthmuscingulate	rh-lateraloccipital
4202	64	1	18	0.5492	0.0975	2.246	2.858	2.3	1.636	3.659	2.723	2.351	2.9	2.515	2.162	2.094	1.86	1.949	2.876	2.169	2.626	2.361	2.284	2.304	1.342	2.134	2.333	2.428	2.216	2.616	2.274	2.512	2.114	2.648	2.561	2.71	3.078	2.055	2.809	2.36	2.333	2.364	1.581	3.9	2.622	2.429	2.558	2.418	2.27
4205	63	2	13	-1.52	0.4395	2.549	2.979	2.6	1.675	2.441	2.384	2.58	2.548	2.779	2.098	2.154	1.96	2.218	2.68	2.636	2.202	2.472	2.737	2.391	1.484	1.971	2.627	2.484	2.24	3.289	2.272	2.648	2.068	2.876	2.591	1.744	3.22	2.633	2.81	2.572	2.659	2.556	1.694	2.262	2.45	2.406	2.429	2.612	1.967
4209	64	1	22	0.8182	0.1496	2.524	2.638	2.641	1.926	3.774	2.828	2.77	2.838	2.377	2.18	2.545	1.949	2.391	3.161	2.86	2.467	2.586	2.705	2.49	1.483	2.359	2.458	2.598	2.66	2.621	2.383	2.761	2.609	2.806	2.917	2.214	3.77	2.319	3.167	2.539	3.039	2.541	1.795	3.95	2.886	2.697	2.898	2.512	2.248
4210	67	2	12	-0.5765	0.146	2.441	2.56	2.384	1.549	3.469	2.624	2.377	2.729	2.461	1.926	2.464	1.8	2.133	2.831	2.29	2.267	2.565	2.584	2.333	1.281	1.832	2.229	2.454	2.187	2.471	2.149	2.525	2.237	2.627	2.502	2.377	3.459	2.112	2.803	2.486	2.312	2.486	1.517	3.885	2.628	2.403	2.863	2.324	2.071
4213	63	1	17.5	-0.3702	0.1038	2.691	2.443	2.601	1.791	2.872	2.518	2.641	3.012	2.363	2.316	2.601	1.976	2.609	2.968	2.822	2.263	2.598	2.396	2.585	1.913	2.028	2.58	2.448	2.401	2.77	2.599	2.752	2.279	2.809	2.761	2.309	3.558	2.243	3.2	2.402	2.495	2.465	1.898	2.843	2.568	2.583	2.863	2.161	2.192
4215	62	2	16	0.3014	0.0886	2.504	3.039	2.6	1.792	3.298	2.688	2.64	2.846	2.781	2.25	2.873	1.809	2.519	3.129	2.46	2.336	2.721	2.827	2.734	1.419	2.261	2.885	2.483	2.425	2.866	2.63	2.926	2.304	2.618	2.708	2.734	2.5	2.425	3.11	2.829	2.451	2.514	1.794	2.857	2.715	2.569	2.816	2.427	2.262
4216	71	2	18	-0.0331	0.2503	2.381	2.655	2.648	1.872	2.84	2.76	2.554	2.767	2.23	2.151	2.677	2.083	2.399	2.787	3.134	2.402	2.449	2.946	2.11	1.644	2.109	2.551	2.463	2.332	2.708	2.375	2.63	2.194	2.664	2.621	2.901	3.501	2.132	2.812	2.516	2.865	2.774	1.852	3.002	2.606	2.547	2.74	2.246	1.986
4217	61	2	14	-1.212	0.2187	2.674	2.414	2.535	1.904	2.455	2.656	2.45	2.601	2.602	2.252	2.568	1.927	2.228	2.695	3.035	2.626	2.54	2.744	2.638	1.758	2.142	2.382	2.417	2.434	2.743	2.444	2.685	2.312	2.679	2.607	2.449	2.787	2.495	2.953	2.767	2.411	2.413	1.754	3.223	2.477	2.572	2.737	2.345	2.42
4218	61	2	16	0.2371	0.1136	2.548	2.541	2.651	1.855	3.379	2.746	2.567	3.091	2.574	2.174	2.893	1.933	2.501	2.947	2.771	2.387	2.573	2.965	2.475	1.538	2.082	2.451	2.646	2.522	3.046	2.649	2.917	2.162	2.896	2.508	2.888	4.105	2.391	2.966	2.747	2.44	2.779	1.72	3.283	2.638	2.519	2.984	2.519	2.199
4219	70	2	15	-0.9958	0.2298	2.336	2.792	2.536	1.95	2.915	2.602	2.538	2.829	2.083	2.154	2.48	1.88	2.254	2.913	2.215	2.414	2.503	2.66	2.256	1.638	2.194	2.355	2.554	2.372	2.649	2.403	2.728	2.204	2.466	2.612	2.717	3.275	1.758	2.983	2.548	2.668	2.481	1.774	3.054	2.533	2.525	2.785	2.381	2.26
4222	62	1	15	-0.1132	0.0808	2.737	2.208	2.376	1.924	3.157	2.547	2.552	2.853	2.301	2.264	2.56	2.105	2.482	2.792	2.714	2.258	2.463	2.778	2.216	1.688	2.165	2.351	2.366	2.341	2.855	2.234	2.52	2.23	2.771	2.512	2.421	3.697	2.327	2.959	2.47	2.897	2.49	1.869	3.184	2.408	2.414	2.771	2.252	2.262
4225	67	1	18	-0.1305	0.1192	2.605	2.765	2.72	2	2.168	2.816	2.452	2.809	2.437	2.285	2.589	2.15	2.189	2.893	2.763	2.581	2.855	2.889	2.735	1.658	2.285	2.555	2.688	2.471	2.748	2.465	2.999	2.328	3.058	2.717	2.807	2.877	2.547	3.189	2.486	2.807	2.69	1.979	3.184	2.802	2.61	2.879	2.486	2.332
4226	65	1	19	1.0445	0.156	2.45	2.864	2.601	1.843	3.621	2.632	2.514	3.005	2.632	2.163	2.67	1.997	2.418	3.045	2.705	2.264	2.61	2.406	2.452	1.472	2.044	2.411	2.536	2.41	3.129	2.452	2.693	2.209	2.893	2.739	2.996	3.627	2.273	3.11	2.696	2.781	2.572	1.957	3.478	2.669	2.63	2.862	2.454	2.306
4227	69	2	18	0.3134	0.1381	2.463	2.436	2.495	1.944	3.166	2.75	2.639	2.751	2.567	2.307	2.714	1.989	2.342	2.917	2.969	2.398	2.577	2.78	2.515	1.604	2.24	2.603	2.489	2.376	2.854	2.519	2.591	2.334	2.766	2.603	3.052	3.64	2.638	3.189	2.534	2.266	2.165	1.9	2.418	2.621	2.386	2.645	2.595	2.376
4229	66	1	21	-0.2737	0.1104	2.582	2.814	2.54	1.643	3.388	2.803	2.492	2.993	2.351	2.19	2.533	1.722	2.236	3.08	2.374	2.003	2.559	2.858	2.491	1.513	2.083	2.371	2.388	2.328	2.549	2.366	2.645	2.219	2.826	2.471	2.782	3.017	2.134	2.77	2.37	2.685	2.452	1.618	3.339	2.614	2.389	2.635	2.645	2.278
4234	68	2	14	-0.8563	0.1649	2.42	2.252	2.503	2.067	3.472	2.593	2.62	2.804	2.55	2.184	2.445	1.875	2.367	2.776	3.009	2.403	2.504	2.72	2.305	1.845	2.124	2.429	2.495	2.383	2.779	2.373	2.702	2.242	2.691	2.615	2.693	3.247	2.305	2.614	2.527	2.383	2.52	1.866	3.41	2.571	2.605	2.646	2.308	2.251
4242	63	2	14	-0.4519	0.1347	2.675	2.918	2.514	2	3.314	2.827	2.639	2.939	2.513	2.415	2.742	2.113	2.598	3.198	3.029	2.587	2.609	2.81	2.577	1.569	2.321	2.502	2.738	2.49	2.897	2.49	2.914	2.439	2.818	2.695	2.937	4.011	2.404	3.044	2.564	2.622	2.522	1.877	3.735	3.045	2.778	3.227	2.507	2.64
4244	65	2	15	-0.1719	0.3258	2.365	2.734	2.723	1.575	2.484	2.4	2.608	2.847	2.594	1.95	2.362	1.939	1.983	2.624	2.375	2.473	2.676	2.656	2.493	1.44	2.217	2.497	2.666	2.302	2.983	2.527	2.83	2.174	2.576	2.656	2.028	1.672	2.113	2.801	2.396	2.648	2.582	1.632	2.737	2.267	2.57	2.683	2.294	1.886
4247	69	1	16	-1.4067	0.149	2.502	2.278	2.675	1.749	3.419	2.793	2.433	2.961	2.239	2.059	2.583	1.938	2.149	2.942	2.357	2.26	2.722	2.601	2.426	1.5	2.124	2.573	2.618	2.374	2.63	2.48	2.807	2.27	2.75	2.541	3.171	3.315	2.124	2.906	2.389	2.395	2.307	1.781	3.259	2.507	2.369	2.756	2.105	2.036
4250	69	2	18	-0.3981	0.1383	2.489	2.915	2.503	1.595	3.177	2.788	2.395	3.012	2.494	2.199	2.678	1.763	2.315	2.95	2.636	2.315	2.541	2.685	2.343	1.364	2.135	2.404	2.613	2.198	2.756	2.434	2.718	2.272	2.67	2.621	2.92	3.327	2.277	2.966	2.178	2.942	2.464	1.584	3.293	2.55	2.33	2.746	2.464	2.229
4251	66	2	17	0.2371	0.0931	2.266	2.744	2.492	2.027	3.343	2.589	2.465	2.83	2.632	2.309	2.328	1.987	2.343	2.884	2.557	2.331	2.464	2.346	2.614	1.825	2.174	2.347	2.582	2.156	2.822	2.449	2.701	2.31	2.598	2.568	2.566	2.968	2.375	2.852	2.172	2.684	2.432	1.945	3.895	2.6	2.494	2.53	2.489	2.408
4253	73	1	12	-0.6258	0.3925	2.434	2.396	2.488	1.84	3.578	2.491	2.359	2.577	2.106	1.95	2.481	1.741	2.225	2.684	2.76	2.328	2.446	2.62	2.153	1.371	1.976	2.288	2.53	2.448	2.5	2.329	2.605	2.312	2.457	2.434	2.428	3.499	1.993	2.667	2.718	2.797	2.803	1.953	3.849	2.948	2.737	2.995	2.341	2.477
4256	67	2	12	-0.1139	0.0635	2.565	3.105	2.768	1.767	3.109	2.831	2.641	2.9	2.814	2.277	2.646	1.978	2.441	2.997	2.771	2.487	2.81	2.734	2.518	1.668	2.155	2.453	2.608	2.315	2.698	2.562	2.769	2.287	2.875	2.57	2.776	2.887	2.383	3.149	2.409	2.505	2.491	1.849	3.146	2.744	2.593	3.121	2.321	2.314
4257	71	2	12	-1.578	0.1966	2.502	2.66	2.739	1.326	3.429	2.714	2.547	2.868	2.238	2.026	2.487	1.886	1.817	2.957	2.964	2.056	2.453	2.951	2.399	1.383	2.182	2.519	2.489	2.038	2.182	2.606	2.499	2.052	2.792	2.59	2.225	2.037	2.158	2.844	2.385	2.412	2.244	1.42	3.116	2.138	2.362	2.274	1.814	1.834
4258	66	2	12	-0.2642	0.0872	2.388	2.906	2.504	1.78	3.276	2.786	2.621	2.878	2.383	2.249	2.448	1.677	2.361	2.902	2.779	2.455	2.278	2.622	2.367	1.35	2.303	2.515	2.527	2.329	2.689	2.298	2.519	2.243	2.625	2.577	2.375	3.12	2.131	2.841	2.68	2.577	2.463	1.763	3.741	2.772	2.545	2.894	2.423	2.309
4259	62	1	12	-0.9512	0.2131	2.344	2.203	2.313	1.662	2.623	2.292	2.437	2.251	2.174	2.074	2.244	1.659	2.146	2.536	2.506	2.142	2.262	2.249	2.194	1.688	2.004	2.241	2.351	2.174	2.827	2.152	2.351	2.148	2.482	2.396	1.904	2.534	2.207	2.7	2.317	2.407	2.454	1.686	2.193	2.233	2.293	2.292	2.038	2.065
4261	69	1	16	-1.1002	0.1577	2.794	2.733	2.313	1.707	2.767	2.727	2.611	2.97	2.613	2.343	2.446	2.019	2.526	3.084	2.541	2.264	2.478	2.302	2.3	1.426	2.001	2.792	2.547	2.434	2.896	2.119	2.602	2.283	2.833	2.585	2.646	3.014	2.337	2.94	2.476	2.832	2.48	1.719	2.808	2.569	2.586	2.808	2.74	2.378
4263	64	1	16	0.5308	0.188	2.429	3.061	2.473	1.781	3.587	2.495	2.345	2.741	2.763	2.122	2.392	1.965	2.337	2.716	2.603	2.369	2.535	2.519	2.434	1.569	2.03	2.691	2.383	2.262	2.734	2.226	2.647	2.187	2.543	2.43	2.718	2.941	2.394	3.007	2.503	2.417	2.497	1.791	3.182	2.431	2.361	2.696	2.574	2.228
4267	68	1	18	0.4324	0.0759	2.363	3.303	2.487	1.881	3.744	2.487	2.351	2.602	2.089	2.108	2.219	1.871	2.01	2.569	2.658	2.194	2.454	2.805	2.261	1.437	2.02	2.236	2.359	2.194	2.369	2.248	2.605	2.062	2.529	2.302	1.558	3.2	2.105	3.024	2.489	2.654	2.521	1.755	3.105	2.475	2.321	2.534	2.202	2.102
4268	65	1	18	0.4661	0.1785	2.391	2.686	2.659	2.04	3.812	2.632	2.593	2.726	2.415	2.225	2.691	1.906	2.384	2.635	2.865	2.495	2.566	2.908	2.517	1.445	2.111	2.657	2.519	2.527	2.704	2.378	2.773	2.397	2.777	2.587	2.875	3.809	2.114	3.053	2.612	2.862	2.59	1.905	3.416	2.571	2.607	2.866	2.295	2.257
4269	64	2	16	1.2497	0.1365	2.58	2.702	2.529	1.728	3.51	2.819	2.732	2.921	2.582	2.361	2.806	2.054	2.57	2.828	2.532	2.517	2.521	3.016	2.282	1.459	2.209	2.514	2.655	2.516	2.864	2.33	2.79	2.324	2.744	2.627	2.821	3.33	2.469	3.087	2.756	2.648	2.612	1.771	3.586	2.81	2.587	3.059	2.371	2.476
4275	70	2	16	-0.0136	0.0914	2.535	3.247	2.771	1.771	3.596	2.749	2.6	3.053	2.222	2.363	2.542	1.825	2.416	3.079	2.83	2.412	2.574	2.854	2.265	1.609	1.989	2.42	2.598	2.362	3.075	2.518	2.708	2.295	2.816	2.535	2.95	3.873	2.468	2.962	2.539	3.309	2.649	1.783	3.179	2.827	2.498	3.028	2.558	2.358
4278	69	1	20	0.4115	0.1076	2.955	2.875	2.359	1.99	3.905	2.785	2.468	2.998	2.56	2.277	2.713	1.919	2.456	2.911	3.166	2.304	2.354	2.512	2.274	1.321	1.945	2.738	2.542	2.653	2.899	2.271	2.742	2.362	2.57	2.5	3.187	3.724	2.152	3.415	2.648	2.952	2.574	2.061	4.563	2.8	2.389	2.84	2.631	2.248
4279	66	2	16	-0.2726	0.205	2.476	2.906	2.599	1.812	2.433	2.529	2.492	2.999	2.323	2.317	2.765	1.967	2.83	3.073	2.548	2.189	2.08	2.918	2.225	1.67	2.095	2.394	2.435	2.365	3.367	2.797	2.861	2.195	2.632	2.506	3.409	3.964	2.07	2.635	2.567	2.903	2.589	1.955	3.755	2.588	2.771	2.91	2.671	2.402
4280	63	2	14	-0.0626	0.1838	2.391	2.989	2.903	1.859	2.314	2.624	2.523	2.794	2.429	2.281	2.463	2.019	2.313	2.693	2.229	2.147	2.653	2.634	2.316	1.492	2.011	2.423	2.6	2.313	2.934	2.432	2.71	2.332	2.593	2.541	3.024	3.273	2.369	2.816	2.535	2.758	2.655	1.963	2.89	2.553	2.58	2.683	2.263	2.18
4282	63	2	15	-0.385	0.1434	2.737	2.438	2.846	2.092	3.423	2.797	2.73	2.824	2.57	2.294	2.932	2.096	2.618	2.849	2.722	2.711	2.856	3.152	2.712	1.872	2.313	2.78	2.811	2.603	2.664	2.663	2.919	2.383	2.971	2.742	3.174	4.21	2.375	3.06	2.816	2.892	2.959	1.956	3.977	2.873	2.699	3.028	2.509	2.38
4284	67	1	18	-0.2183	0.1326	2.823	2.869	2.724	2.025	4.4	2.855	2.797	3.212	3.025	2.317	2.977	1.941	2.867	3.274	2.963	2.587	2.91	3.199	2.528	1.571	2.365	2.644	2.738	2.495	2.927	2.61	2.976	2.453	2.998	2.771	3.148	3.588	2.584	3.106	2.745	2.757	2.568	1.962	4.43	3.03	2.767	3.21	2.49	2.626
4287	69	2	21	0.727	0.0675	2.622	2.891	2.559	1.55	2.842	2.62	2.467	2.765	2.399	2.126	2.488	1.822	2.224	2.964	2.754	2.348	2.614	2.768	2.265	1.432	2.121	2.45	2.668	2.28	2.825	2.311	2.57	2.099	2.701	2.548	2.685	3.104	2.116	3.071	2.535	2.649	2.495	1.601	2.012	2.463	2.413	2.843	2.633	2.191
4292	64	2	14	-0.1166	0.1618	2.17	3.367	2.65	1.795	2.492	2.433	2.618	3.039	2.819	2.484	2.597	2.046	2.513	2.799	3.016	2.421	2.496	2.514	2.56	1.967	2.248	2.731	2.565	2.442	3.26	2.48	2.754	2.471	2.94	2.495	2.468	2.909	2.478	3.183	2.79	2.842	2.569	1.937	3.727	2.777	2.634	2.874	2.857	2.517
4295	70	2	16	0.0165	0.1091	2.71	3.424	2.679	1.73	2.926	2.828	2.692	3.125	2.537	2.176	2.701	2.069	2.759	3.042	2.85	2.543	2.669	2.802	2.537	1.614	2.171	2.61	2.665	2.386	3.281	2.497	2.781	2.384	2.846	2.646	2.669	3.981	2.27	3.03	2.566	2.957	2.678	1.859	3.124	2.739	2.727	3.075	2.653	2.291
4297	64	1	16	-0.1356	0.3423	2.453	2.94	2.619	1.754	3.388	2.722	2.57	2.762	2.554	2.208	2.863	2.102	2.541	2.986	2.506	2.514	2.544	2.538	2.401	1.401	2.218	2.309	2.724	2.423	2.658	2.534	2.812	2.239	2.776	2.491	2.705	3.32	2.499	2.945	2.501	2.465	2.708	1.909	3.378	2.551	2.511	2.94	2.418	2.166
4300	70	2	20	-0.498	0.2119	2.438	2.888	2.747	1.753	3.02	2.732	2.665	2.627	2.184	2.251	2.638	1.743	2.652	2.75	2.734	2.158	2.413	2.581	2.329	1.364	2.295	2.554	2.702	2.324	3.606	2.568	2.917	2.38	2.619	2.704	2.682	3.034	2.585	3.145	2.431	3.143	2.587	1.862	2.445	2.442	2.666	2.465	2.299	2.338
4301	62	1	14	-0.4059	0.1215	2.532	2.581	2.751	1.889	2.727	2.714	2.452	2.714	2.553	2.194	2.784	1.988	2.674	2.804	2.324	2.316	2.883	2.693	2.596	1.449	1.95	2.528	2.562	2.396	3.429	2.538	2.872	2.206	2.82	2.631	3.207	2.937	2.136	3.101	2.51	2.375	2.72	1.854	3.25	2.844	2.602	2.903	2.442	2.182
4303	61	1	14	-0.2933	0.1301	2.597	2.656	2.533	1.872	3.49	2.614	2.61	2.56	2.82	2.19	2.609	2.076	2.549	2.789	2.852	2.53	2.565	2.634	2.624	1.673	2.045	2.657	2.511	2.441	2.789	2.291	2.537	2.283	2.588	2.463	2.673	3.862	2.17	2.976	2.743	2.624	2.443	2.065	3.708	2.563	2.48	2.587	2.504	2.407
4304	62	2	16	-0.3866	0.1732	2.683	2.807	2.692	1.905	3.345	2.665	2.594	2.777	2.394	2.094	2.667	2.03	2.519	2.887	2.8	2.174	2.433	2.774	2.496	1.488	1.912	2.442	2.443	2.387	2.795	2.366	2.846	2.352	2.521	2.515	2.632	3.451	2.309	2.858	2.767	2.615	2.691	2.009	3.478	2.723	2.511	2.818	2.375	2.296
4309	63	1	16	-0.2901	0.2279	2.24	2.596	2.525	2.033	3.516	2.613	2.367	2.595	2.484	2.091	2.752	2.01	2.563	2.717	2.698	2.339	2.593	2.314	2.305	1.629	2.068	2.696	2.466	2.348	2.822	2.506	2.768	2.318	2.751	2.485	2.605	3.666	2.223	2.839	2.651	2.414	2.428	1.813	3.553	2.612	2.445	2.856	2.342	2.448
4310	60	1	17	0.7437	0.0572	2.585	2.939	2.583	1.67	3.881	2.799	2.501	3.047	2.434	2.252	2.531	2.012	2.412	2.856	2.254	2.285	2.511	2.788	2.338	1.369	2.019	2.536	2.62	2.336	2.668	2.356	2.687	2.32	2.708	2.698	2.502	3.674	2.258	2.809	2.403	2.39	2.514	1.793	3.906	2.724	2.567	3.02	2.389	2.422
4315	64	1	16	0.3701	0.1111	2.445	2.756	2.44	1.655	3.572	2.57	2.454	2.774	2.123	2.304	2.556	1.92	2.517	2.756	2.953	2.201	2.489	2.73	2.372	1.382	2.016	2.154	2.401	2.249	3.082	2.244	2.554	2.242	2.536	2.436	2.86	3.557	2.109	2.996	2.567	2.38	2.434	1.765	3.498	2.609	2.546	3	2.138	2.253
4317	63	2	20	-0.3644	0.1185	2.619	2.908	2.689	1.713	3.132	2.756	2.627	2.902	2.499	2.281	2.608	1.937	2.701	2.986	2.175	2.456	2.556	2.805	2.491	1.289	2.169	2.584	2.655	2.442	3.248	2.539	2.916	2.311	2.64	2.452	3.103	3.306	2.31	2.837	2.587	2.668	2.613	1.892	2.898	2.78	2.603	2.803	2.534	2.363
4318	56	2	20	0.7199	0.123	2.595	2.937	2.599	1.917	2.93	2.662	2.637	3.023	2.501	2.057	2.625	2.096	2.549	3.053	2.954	2.432	2.631	3.001	2.36	1.511	2.071	2.625	2.599	2.234	2.807	2.468	2.828	2.321	2.665	2.766	2.681	3.058	2.443	2.935	2.629	2.621	2.594	1.698	3.327	2.6	2.568	2.949	2.688	2.262
4321	71	2	18	-1.2841	0.2225	2.219	2.398	2.454	1.72	3.157	2.607	2.521	2.805	2.342	2.024	2.412	1.76	2.156	2.73	2.593	2.241	2.3	2.64	2.389	1.516	2.059	2.45	2.385	2.317	2.875	2.347	2.576	2.232	2.555	2.52	2.539	3.749	1.896	2.628	2.542	3.045	2.529	1.773	3.149	2.668	2.506	2.84	2.037	2.121
4322	61	2	12	-1.1655	0.1218	2.672	2.752	2.754	1.746	2.909	2.82	2.759	3.081	2.463	2.43	2.419	1.766	2.237	2.97	2.166	2.546	2.441	2.498	2.317	1.601	2.238	2.685	2.563	2.452	2.746	2.453	2.843	2.541	2.904	2.577	2.887	3.563	2.557	2.705	2.414	2.248	2.594	1.823	3.362	2.683	2.673	2.891	2.313	2.356
4323	62	2	18	0.3235	0.1615	2.959	2.704	2.596	1.974	3.544	2.912	2.707	2.831	2.399	2.464	2.941	2.184	2.656	3.098	2.666	2.438	2.682	3.011	2.455	1.557	2.215	2.55	2.574	2.459	2.825	2.525	2.705	2.367	2.674	2.609	2.799	3.596	2.257	3.028	2.765	2.979	2.636	2.325	3.669	2.861	2.721	3.136	2.37	2.562
4325	67	1	16	-0.273	0.0784	2.295	2.913	2.555	1.833	2.75	2.357	2.487	2.685	2.347	2.08	2.677	1.864	2.334	2.757	2.309	2.418	2.426	2.747	2.256	1.562	2.172	2.483	2.591	2.393	2.86	2.418	2.65	2.378	2.654	2.476	2.693	3.515	2.648	2.996	2.679	3.114	2.647	1.964	3.619	2.618	2.555	2.929	2.246	2.291
4329	63	2	16	-0.7512	0.0807	2.57	2.813	2.534	1.835	3.465	2.431	2.574	2.285	2.341	2.076	2.653	1.87	2.475	2.832	2.409	2.522	2.418	2.431	2.361	1.437	2.211	2.663	2.575	2.428	2.981	2.353	2.653	2.214	2.553	2.555	2.763	3.436	2.425	3.03	2.502	3.048	2.794	1.763	3.413	2.49	2.656	2.63	2.456	2.06
4331	65	1	20	0.0971	0.1494	2.605	2.889	2.65	1.824	3.378	2.837	2.628	2.878	2.548	2.204	2.701	2.138	2.681	2.953	2.722	2.404	2.532	2.854	2.455	1.71	2.184	2.625	2.678	2.545	2.795	2.347	2.729	2.339	2.895	2.594	3.19	4.08	2.473	2.956	2.354	2.455	2.663	1.975	3.77	2.685	2.588	2.927	2.41	2.213
4332	69	1	18	-0.3592	0.0883	2.015	2.8	2.217	1.848	2.839	2.275	2.106	2.654	2.058	2.095	2.512	1.968	2.59	2.632	2.26	2.022	2.323	2.533	1.992	1.579	1.813	2.21	2.162	1.932	3.03	2.219	2.333	2.085	2.481	2.442	2.192	3.355	1.907	2.82	2.126	2.31	1.982	1.813	2.845	2.46	2.208	2.479	1.922	2.16
4333	63	1	16	-0.2281	0.1703	2.382	2.682	2.74	1.888	3.678	2.774	2.568	2.959	2.679	2.265	2.692	2.077	2.655	3.077	3.08	2.345	2.814	2.691	2.571	1.579	2.026	2.626	2.585	2.456	2.841	2.38	2.713	2.352	2.91	2.429	2.759	3.944	2.606	3.083	2.568	2.559	2.624	1.804	3.677	2.763	2.443	2.92	2.104	2.115
4335	66	2	13	-0.8314	0.1096	2.65	2.937	2.972	1.678	3.404	3.13	2.797	3.272	2.498	2.425	2.613	2.896	2.42	3.27	2.792	2.521	2.753	3.102	2.57	2.104	2.255	2.776	2.793	2.482	3.193	2.693	3.153	2.42	2.973	2.706	3.241	3.959	2.228	3.004	2.562	3.024	2.964	1.764	3.591	2.756	2.885	2.985	3.136	2.602
4336	64	2	16	-0.1999	0.1866	2.564	3.094	2.639	1.958	3.191	2.836	2.76	3.255	2.696	2.275	2.683	2.076	2.738	2.866	2.524	2.433	2.606	2.843	2.601	1.711	2.16	2.515	2.675	2.407	3.129	2.33	2.779	2.447	2.863	2.799	2.356	3.625	2.213	3.047	2.762	2.622	2.642	1.864	3.175	2.769	2.562	3.041	2.295	2.311
4339	61	2	14	-0.0805	0.121	2.38	2.558	2.482	1.978	3.098	2.866	2.488	2.911	2.435	2.194	2.551	1.833	2.557	2.768	2.419	2.548	2.502	2.348	2.363	1.457	2.243	2.324	2.644	2.493	2.722	2.278	2.798	2.366	2.622	2.528	2.486	3.411	2.313	2.754	2.372	3.047	2.49	2.201	3.128	2.649	2.541	2.823	2.619	2.224
4340	64	2	19	-0.1138	0.164	2.591	3.106	2.737	2.252	3.481	2.614	2.685	2.993	2.675	2.347	2.632	1.943	2.244	3.091	2.415	2.471	2.578	2.302	2.482	1.542	2.212	2.835	2.502	2.726	3.021	2.339	2.96	2.426	2.856	2.699	2.743	2.293	2.179	2.756	2.745	2.946	2.696	1.865	3.343	2.664	2.688	3.04	2.705	2.354
4342	62	1	16	0.663	0.0939	2.218	2.574	2.594	1.742	3.624	2.751	2.577	2.931	2.526	2.331	2.61	1.959	2.609	2.948	2.787	2.51	2.655	2.709	2.467	1.537	2.145	2.483	2.771	2.466	2.56	2.358	2.745	2.309	2.772	2.568	2.964	3.617	2.285	3.163	2.545	2.693	2.65	1.742	4.275	2.759	2.501	2.919	2.358	2.22
4343	66	2	12	-1.65	0.2807	2.488	2.914	2.941	1.724	2.388	2.559	2.579	2.657	2.326	2.087	2.145	1.899	2.039	2.874	3.062	2.314	2.532	2.509	2.349	1.558	2.204	2.319	2.629	2.276	2.816	2.568	2.796	2.334	2.674	2.637	2.561	2.538	2.352	2.831	2.533	2.047	2.675	1.642	3.361	2.751	2.6	2.866	2.234	2.204
4346	64	1	13	-0.2913	0.1413	2.078	2.599	2.465	1.641	3.471	2.689	2.491	2.557	2.473	2.097	2.548	1.755	2.395	2.647	2.246	2.271	2.437	2.282	2.265	1.342	1.996	2.588	2.537	2.212	2.82	2.11	2.655	2.259	2.48	2.501	2.499	3.451	2.276	2.822	2.42	2.448	2.62	1.71	3.145	2.781	2.432	2.717	2.29	2.089
4347	62	2	18	0.3702	0.2388	2.834	3.103	2.668	1.964	3.026	2.687	2.637	3.056	2.907	2.252	2.529	1.946	2.495	3.141	3.177	2.586	2.545	2.852	2.325	1.564	2.277	2.722	2.787	2.751	2.99	2.613	2.877	2.465	2.991	2.745	2.828	2.719	2.495	3.138	2.691	2.517	2.711	1.935	3.428	2.928	2.82	3.178	3.068	2.341
4349	68	2	18	0.2778	0.1478	2.427	2.727	2.541	1.988	3.524	2.579	2.567	2.681	2.265	2.375	2.416	2.043	2.195	2.679	3.278	2.399	2.52	2.701	2.51	1.469	2.195	2.389	2.623	2.295	2.785	2.218	2.54	2.285	2.508	2.552	2.763	3.397	2.37	2.762	2.558	2.618	2.49	1.9	3.901	2.648	2.381	2.793	2.002	2.356
4350	62	1	18	-0.3145	0.2003	2.421	2.787	2.572	1.794	3.559	2.852	2.802	3.004	2.407	2.517	2.758	1.792	2.731	3.094	2.92	2.358	2.623	2.958	2.447	1.446	2.164	2.724	2.564	2.538	3.045	2.405	2.856	2.458	2.949	2.696	2.824	3.724	2.521	3.262	2.992	2.765	2.693	1.779	3.383	2.918	2.894	3.156	2.341	2.575
4352	67	1	14	-0.6728	0.1818	2.167	3.042	2.385	1.862	3.541	2.785	2.465	2.778	2.426	2.253	2.78	1.838	2.608	2.75	2.788	2.327	2.277	2.483	2.285	1.296	2.076	2.501	2.16	2.244	2.924	2.312	2.524	2.188	2.564	2.545	2.647	3.249	2.144	3.173	2.307	2.578	2.289	1.959	3.517	2.767	2.483	2.927	2.101	2.219
4355	66	2	12	-0.5824	0.1417	2.604	3.324	2.572	1.884	3.59	3.022	2.651	3.166	2.284	2.342	2.892	2.089	2.594	3.056	2.804	2.46	2.797	3.068	2.368	1.586	2.12	2.75	2.557	2.507	2.98	2.416	2.703	2.445	2.701	2.687	3.538	4.154	2.167	3.213	2.758	2.679	2.62	2.074	3.97	3.159	2.651	3.226	2.14	2.572
4356	60	1	18	0.5371	0.113	2.509	2.838	2.602	2.142	3.535	2.886	2.74	3.013	2.69	2.316	2.742	1.926	2.544	2.957	2.659	2.459	2.728	2.603	2.553	1.395	2.25	2.604	2.649	2.637	2.951	2.505	2.794	2.522	2.922	2.838	3.006	3.952	2.274	2.982	2.556	3.007	2.595	1.949	3.901	2.872	2.727	2.955	2.601	2.344
4357	63	2	18	0.2236	0.2031	2.571	2.694	2.71	1.945	3.409	2.825	2.753	3.171	2.362	2.5	2.939	1.975	2.538	3.027	2.994	2.363	2.651	2.998	2.63	1.618	2.293	2.544	2.688	2.663	3.123	2.534	2.862	2.557	3.021	2.829	2.861	3.683	2.399	3.182	2.76	2.56	2.758	1.99	3.659	2.93	2.678	3.065	2.483	2.373
4358	68	1	16	-0.4308	0.321	2.368	2.455	2.601	1.725	3.224	2.826	2.573	3.011	2.284	2.202	2.621	1.888	2.476	2.705	1.674	2.35	2.487	2.239	2.566	1.375	2.086	2.089	2.519	2.354	2.722	2.527	2.653	2.33	2.634	2.423	2.717	3.425	2.223	3.049	2.487	2.223	2.629	1.893	3.196	2.541	2.426	2.791	2.133	2.084
4359	66	1	15	0.3198	0.2116	2.771	2.756	2.599	1.744	3.173	2.716	2.447	3.118	2.179	2.148	2.711	1.765	2.43	2.98	2.648	2.227	2.708	2.423	2.151	1.453	2.234	2.561	2.514	2.358	3.153	2.559	2.82	2.188	2.939	2.709	2.74	3.834	2.204	3.155	2.819	2.446	2.691	1.831	3.168	2.519	2.71	2.866	2.435	2.165
4360	69	1	20	-0.0391	0.132	2.749	2.733	2.698	1.565	4.256	2.963	2.678	3.134	2.597	2.353	2.831	2.078	2.746	2.916	2.702	2.493	2.943	3.203	2.847	1.364	2.208	2.763	2.803	2.471	2.81	2.487	2.808	2.259	2.707	2.71	3.226	3.67	2.407	2.92	2.947	3.167	2.791	1.812	3.974	2.859	2.719	3.158	2.772	2.336
4361	70	1	14	-0.67	0.1626	2.805	3.11	2.849	1.973	3.718	2.962	2.642	3.329	2.369	2.293	2.862	2.149	2.766	3.17	2.666	2.602	2.818	2.904	2.481	1.611	2.275	2.626	2.894	2.426	3.482	2.626	2.97	2.444	3.083	2.696	3.286	4.164	2.709	3.264	2.842	2.644	2.86	1.823	3.782	2.977	2.671	3.253	2.279	2.403
4363	68	2	14	-0.8517	0.3494	2.424	2.591	2.546	1.829	4.257	2.509	2.391	2.658	2.176	2.161	2.662	1.78	2.471	2.835	2.718	2.496	2.485	2.57	2.413	1.524	2.128	2.432	2.574	2.359	2.557	2.413	2.774	2.32	2.716	2.453	2.801	3.466	2.402	2.917	2.586	2.244	2.68	1.679	3.848	2.699	2.436	2.864	2.23	2.162
4367	63	2	16	0.162	0.1666	2.726	2.872	2.673	2.265	3.281	2.977	2.86	3.182	2.47	2.576	2.929	2.316	2.646	3.064	3.162	2.564	2.554	2.905	2.654	1.833	2.313	2.82	2.625	2.643	2.911	2.579	3.046	2.667	3.098	2.863	3.212	4.35	2.515	3.055	2.707	2.736	2.875	2.147	3.765	2.904	2.811	3.23	2.486	2.406
4368	63	2	16	0.5404	0.094	2.732	2.175	2.479	2.035	3.706	2.802	2.776	2.963	2.37	2.379	2.801	2.314	2.629	3.074	2.898	2.558	2.54	2.97	2.657	1.618	2.272	2.36	2.528	2.472	2.78	2.446	2.63	2.402	2.996	2.746	2.901	3.748	2.463	3.137	2.769	2.318	2.515	2.069	3.338	2.846	2.54	2.943	2.385	2.424
4370	61	2	16	0.2067	0.5245	3.071	2.729	2.807	1.754	3.929	3.372	2.629	3.265	2.376	2.359	2.815	2.201	2.476	3.345	3.201	2.5	2.963	2.907	2.813	1.617	2.286	2.619	2.778	2.591	2.966	2.868	3.003	2.4	3.151	2.86	3.146	3.938	2.498	3.024	2.781	2.8	2.846	1.659	4.175	3.372	2.812	3.164	2.226	2.516
4371	67	1	15	-0.2284	0.0864	2.616	2.666	2.707	1.924	3.56	2.823	2.635	2.985	2.844	2.206	2.636	2.072	2.62	3.015	2.435	2.558	2.53	2.567	2.61	1.65	2.291	2.657	2.72	2.6	3.039	2.55	2.821	2.464	2.878	2.711	2.884	3.797	2.608	3.031	2.786	2.613	2.662	1.938	3.845	2.732	2.642	2.882	2.542	2.326
4372	68	1	20	0.0559	0.1989	2.071	2.288	2.265	1.679	3.28	2.445	2.249	2.681	2.374	2.158	2.626	1.83	2.337	2.595	2.633	2.003	2.266	2.408	2.101	1.618	2.081	2.273	2.268	2.132	2.528	2.282	2.336	2.016	2.458	2.329	2.575	3.456	1.992	2.74	2.303	2.69	2.202	2.019	3.277	2.459	2.529	2.771	2.562	2.362
4373	64	2	18	0.5369	0.153	2.307	2.48	2.627	1.724	3.61	2.788	2.519	2.98	2.662	2.387	2.66	2.084	2.577	2.999	2.452	2.45	2.636	3.092	2.564	1.586	2.236	2.472	2.537	2.362	2.964	2.401	2.695	2.338	2.664	2.583	3.385	3.5	2.389	3.087	2.56	2.644	2.654	1.975	3.853	2.752	2.514	2.915	2.642	2.357
4375	68	1	20	0.347	0.1791	2.686	3.236	2.419	1.763	3.714	2.781	2.668	2.952	2.368	2.358	2.659	1.92	2.563	2.952	2.934	2.434	2.595	2.839	2.596	1.431	2.189	2.497	2.746	2.399	3.13	2.292	2.707	2.458	2.723	2.719	2.663	3.71	2.437	3.291	2.525	2.917	2.64	1.972	4.048	2.939	2.786	2.932	2.265	2.258
4376	67	1	14	-0.1505	0.0854	2.401	2.566	2.531	1.905	3.604	2.582	2.423	2.713	2.499	2.216	2.494	2.045	2.547	2.866	2.842	2.419	2.306	2.61	2.296	1.451	2.137	2.433	2.449	2.379	2.55	2.372	2.534	2.285	2.576	2.487	2.682	3.303	2.33	2.935	2.392	2.833	2.529	1.944	3.975	2.513	2.459	2.748	2.35	2.101
4377	71	1	14	-0.582	0.1035	2.341	2.548	2.508	1.862	3.574	2.628	2.462	2.778	2.377	2.05	2.55	2.003	2.497	2.839	2.444	2.48	2.481	2.691	2.259	1.681	2.224	2.433	2.506	2.483	2.937	2.164	2.686	2.239	2.749	2.587	2.489	3.574	2.441	2.898	2.482	2.731	2.549	1.929	3.672	2.603	2.511	2.901	2.313	2.265
4378	66	1	16	0.0684	0.0934	2.522	2.761	2.466	1.901	3.567	2.859	2.546	2.771	2.329	2.118	2.75	1.961	2.477	2.874	3.271	2.374	2.438	2.533	2.396	1.749	2.123	2.462	2.541	2.445	2.834	2.304	2.804	2.363	2.847	2.468	2.979	3.57	2.368	2.781	2.645	2.484	2.439	1.789	3.835	2.778	2.562	2.906	2.464	2.22
4380	68	2	13	0.0208	0.0956	2.535	2.519	2.572	1.743	3.644	2.638	2.434	2.815	2.555	2.232	2.714	1.918	2.459	2.817	2.418	2.242	2.502	2.788	2.348	1.556	2.074	2.539	2.474	2.134	2.497	2.37	2.654	2.265	2.584	2.403	2.346	3.504	2.162	2.861	2.412	2.397	2.528	1.725	3.667	2.616	2.328	2.685	2.727	2.165
4381	61	1	16	0.2871	0.1324	2.705	2.734	2.61	2.127	3.079	2.872	2.742	2.765	2.678	2.367	2.823	2.032	2.569	2.903	2.516	2.599	2.628	2.973	2.805	1.633	2.246	2.503	2.704	2.593	2.804	2.44	2.812	2.458	3.012	2.743	3.151	3.826	2.632	3.129	2.887	2.706	2.735	2.07	3.032	2.878	2.582	2.915	2.422	2.415
4382	60	2	16	0.4763	0.1539	2.455	2.481	2.597	1.909	3.441	2.702	2.695	2.647	2.712	2.27	2.607	1.866	2.514	2.84	2.75	2.461	2.594	2.641	2.442	1.509	2.089	2.439	2.398	2.499	2.753	2.337	2.731	2.332	2.762	2.604	2.85	3.397	2.647	2.966	2.607	2.528	2.691	1.915	3.839	2.568	2.569	2.719	2.58	2.256
4383	65	1	12	-0.644	0.1378	2.406	3.079	2.745	1.927	3.093	2.716	2.597	2.794	2.468	2.124	2.856	2.001	2.497	2.777	2.571	2.301	2.72	2.675	2.558	1.684	2.007	2.44	2.486	2.369	2.759	2.402	2.694	2.224	2.715	2.536	3.382	3.373	2.398	2.951	2.494	2.706	2.671	1.936	3.129	2.688	2.58	2.82	2.411	2.191
4384	64	1	16	-0.9689	0.1441	2.585	2.577	2.707	1.884	3.647	2.76	2.73	2.938	2.459	2.238	2.68	2.007	2.402	2.976	2.633	2.546	2.782	2.979	2.47	1.625	2.325	2.681	2.791	2.559	3.013	2.438	2.914	2.49	2.981	2.83	2.752	3.575	2.237	3.257	3.085	2.767	2.807	1.921	3.472	2.562	2.643	2.95	2.43	2.406
4385	64	1	16	-0.7913	0.1068	2.255	2.229	2.599	1.771	3.317	2.725	2.413	2.709	2.337	2.103	2.665	2.101	2.343	2.625	2.61	2.332	2.278	2.082	2.334	1.326	1.951	2.587	2.486	2.557	2.647	2.141	2.784	2.563	2.59	2.389	2.625	3.447	2.189	2.899	2.487	2.987	2.711	1.703	3.408	2.776	2.356	2.842	2.307	2.168
4386	65	1	14	-1.0289	0.1438	2.48	3.393	2.788	1.787	3.589	2.76	2.558	2.792	2.331	2.214	2.691	1.964	2.535	2.979	3.016	2.393	2.644	2.692	2.568	1.638	2.229	2.788	2.61	2.366	2.926	2.479	2.801	2.348	2.757	2.612	2.551	3.879	2.053	3.157	2.664	3.078	2.668	1.757	3.844	2.725	2.609	2.816	2.024	2.279
4387	61	2	14	-0.644	0.1767	2.366	2.995	2.746	1.878	3.775	2.7	2.69	2.96	2.549	2.241	2.716	1.966	2.588	2.876	2.517	2.526	2.645	2.777	2.587	1.54	2.203	2.69	2.6	2.415	3.01	2.483	2.769	2.351	2.826	2.581	2.828	3.761	2.542	3.214	2.332	2.606	2.543	1.82	3.876	2.694	2.587	2.727	2.677	2.296
4388	67	2	18	-1.0434	0.0877	2.377	2.592	2.529	1.967	3.905	2.891	2.516	2.628	2.551	2.369	2.599	1.956	2.621	2.837	2.845	2.447	2.592	2.437	2.263	1.727	2.235	2.609	2.632	2.342	2.735	2.43	2.758	2.292	2.493	2.495	3.068	3.531	2.226	3.013	2.414	2.712	2.464	1.913	3.998	2.915	2.534	2.882	2.527	2.352
4389	69	2	15	0.3342	0.1422	2.576	2.844	2.586	1.742	3.027	2.679	2.565	2.831	2.824	2.216	2.848	1.926	2.327	2.841	2.426	2.35	2.455	2.463	2.185	1.468	1.912	2.828	2.525	2.316	2.818	2.334	2.733	2.16	2.626	2.597	2.737	3.196	2.302	2.957	2.704	2.798	2.637	1.936	2.861	2.848	2.577	2.845	2.668	2.381
4390	62	2	12	0.0259	0.1606	2.434	3.033	2.563	1.927	2.792	2.721	2.621	2.608	2.792	2.153	2.547	1.884	2.466	2.898	2.862	2.478	2.576	2.568	2.292	1.494	2.085	2.615	2.575	2.526	3.173	2.402	2.831	2.378	2.831	2.555	3.257	3.205	2.354	2.99	2.713	2.673	2.596	1.827	3.857	2.581	2.506	2.844	2.715	2.21
4391	69	1	16	-0.2249	0.1893	2.502	2.798	2.563	1.743	3.487	2.659	2.437	2.711	2.53	2.055	2.531	1.667	2.303	2.81	2.831	1.758	2.385	2.302	2.373	1.293	1.859	2.671	2.369	2.162	2.789	2.298	2.68	1.974	2.538	2.467	2.624	4.253	1.901	2.998	2.631	2.942	2.383	1.608	3.661	2.478	2.464	2.704	2.267	1.86
4392	64	2	16	-1.2141	0.1991	2.323	2.266	2.483	1.742	3.01	2.393	2.332	2.398	2.692	2.057	2.404	1.783	2.219	2.708	2.536	2.226	2.543	2.314	2.118	1.509	2.064	2.32	2.223	2.216	2.781	2.17	2.495	2.28	2.556	2.371	2.703	3.352	2.566	2.799	2.371	2.322	2.258	1.852	3.01	2.436	2.213	2.638	2.378	2.044
4393	68	1	16	-0.3922	0.155	2.618	2.607	2.711	1.894	2.777	2.869	2.74	2.931	2.292	2.392	2.734	1.973	2.501	3.117	3.134	2.478	2.618	2.651	2.534	1.738	2.146	2.586	2.643	2.535	3.119	2.356	2.731	2.354	2.988	2.718	3.149	3.96	2.156	3.154	2.734	2.598	2.616	1.756	3.835	2.918	2.643	3.09	2.367	2.397
4394	62	2	20	-0.4186	0.1755	2.478	2.744	2.549	2.113	2.485	3.044	2.695	2.936	3.113	2.31	2.664	2.166	2.64	3.028	3.193	2.57	2.616	2.386	2.502	1.72	2.166	2.924	2.605	2.578	3.03	2.375	2.757	2.438	2.782	2.694	3.011	3.525	2.505	2.862	2.534	3.039	2.571	2.227	2.967	2.879	2.712	3.068	2.66	2.461
4395	69	2	18	0.6123	0.2088	2.274	2.823	2.657	1.949	3.752	2.562	2.455	2.875	2.33	2.392	2.562	1.75	2.584	2.956	2.574	2.586	2.439	2.48	2.3	1.651	2.111	2.766	2.59	2.329	2.776	2.31	2.754	2.364	2.649	2.538	2.684	3.247	2.252	2.926	2.521	2.294	2.537	2.06	3.978	2.861	2.488	2.889	2.152	2.399
4396	65	1	16	0.5605	0.066	2.63	2.523	2.709	1.763	3.13	2.815	2.631	3.126	2.976	2.315	2.669	2.085	2.574	3.037	2.712	2.491	2.736	2.868	2.701	1.301	2.004	2.847	2.561	2.462	2.87	2.438	2.759	2.552	2.886	2.5	3.208	3.857	2.206	3.169	2.784	2.646	2.644	1.792	3.379	2.877	2.593	2.811	2.846	2.464
4397	70	2	13	-0.498	0.1778	2.535	2.676	2.576	1.961	3.155	2.71	2.646	2.95	2.303	2.084	2.556	2.021	2.541	3.012	2.406	2.674	2.554	2.738	2.476	1.719	2.246	2.705	2.499	2.664	2.827	2.344	2.85	2.544	2.616	2.556	2.971	3.774	2.407	2.763	2.705	2.466	2.626	2.094	3.979	2.659	2.598	3.209	2.122	2.071
4399	61	2	16	0.2389	0.103	1.948	2.036	2.393	1.834	2.922	2.668	2.278	2.527	2.619	2.162	2.329	1.946	2.041	2.627	3.065	2.623	2.451	2.308	2.211	1.503	2.13	2.553	2.701	2.452	2.174	2.29	2.557	2.322	2.449	2.489	2.778	2.423	2.081	2.815	2.585	2.692	2.527	1.768	2.65	2.526	2.507	2.548	2.468	2.39
4400	65	2	17	0.0111	0.1725	2.422	2.9	2.597	1.904	3.329	2.872	2.479	2.874	2.386	2.369	2.499	2.076	2.347	2.82	3.54	2.578	2.588	2.335	2.166	1.452	2.234	2.521	2.576	2.373	2.841	2.309	2.7	2.436	2.798	2.679	2.68	3.345	2.499	3.005	2.287	2.599	2.628	1.906	3.957	2.714	2.548	3.096	2.584	2.31
4401	66	1	14	-1.4914	0.2463	2.311	2.138	2.415	1.562	3.371	2.682	2.422	2.652	2.349	2.176	2.631	1.664	2.272	2.512	2.197	2.114	2.549	2.363	2.321	1.497	2.044	2.452	2.505	2.266	2.596	2.253	2.576	2.166	2.687	2.46	2.67	3.366	2.312	2.909	2.322	2.585	2.503	1.684	3.462	2.624	2.447	2.653	2.462	2.113
4405	61	2	14	0.2847	0.1647	2.327	3.278	2.309	1.629	3.502	2.574	2.621	3.08	3.137	2.472	2.574	1.84	2.559	2.974	2.894	2.539	2.385	2.643	2.093	1.359	2.12	2.82	2.442	2.393	2.734	2.272	2.844	2.44	2.853	2.56	3.369	3.44	2.002	2.842	2.345	2.933	2.515	1.7	3.949	2.758	2.794	2.875	2.592	2.516
4407	70	1	16	0.5031	0.0986	2.314	2.982	2.531	2.009	2.901	2.623	2.369	2.626	2.289	2.068	2.61	1.908	2.282	2.82	3.209	2.158	2.619	2.364	2.453	1.368	1.958	2.612	2.371	2.151	2.712	2.436	2.556	2.066	2.71	2.56	2.843	3.525	2.429	3.106	2.544	2.654	2.501	1.944	3.24	2.66	2.48	2.72	2.265	2.149
4408	68	1	16	0.0434	0.1014	2.525	2.582	2.57	1.879	2.945	2.704	2.298	2.706	2.771	2.119	2.521	2.026	2.508	2.673	2.087	2.36	2.436	2.636	2.344	1.549	2.042	2.713	2.429	2.381	2.702	2.431	2.629	2.169	2.661	2.447	2.814	3.329	2.408	2.865	2.33	2.451	2.536	1.966	3.13	2.636	2.36	2.744	2.335	2.289
4411	64	1	18	0.7368	0.1461	2.29	3.317	2.621	1.892	2.835	2.602	2.421	2.716	2.367	2.13	2.645	1.916	2.464	2.704	2.68	2.559	2.564	2.712	2.581	1.612	2.138	2.756	2.617	2.294	2.753	2.53	2.694	2.374	2.689	2.347	2.849	3.509	2.189	2.892	2.367	2.694	2.568	1.973	2.557	2.385	2.378	2.657	2.65	2.147
4412	68	2	18	-0.4675	0.1123	2.63	3.149	2.687	1.818	3.128	2.719	2.563	3.016	2.396	2.461	2.589	2.086	2.494	3.003	3.144	2.39	2.496	2.677	2.237	1.485	2.05	2.535	2.591	2.392	3.004	2.38	2.753	2.22	2.812	2.773	2.923	3.077	2.282	2.962	2.482	2.72	2.618	1.695	3.029	2.671	2.671	2.909	2.436	2.376
4414	62	1	18	0.8109	0.0664	2.604	2.387	2.435	1.827	3.432	2.779	2.537	2.996	2.447	2.096	2.55	2.053	2.469	3.117	2.732	2.351	2.567	2.789	2.53	1.478	2.087	2.55	2.562	2.36	2.855	2.406	2.711	2.224	2.809	2.528	2.481	3.811	2.331	3.146	2.78	2.629	2.574	1.903	2.575	2.701	2.511	2.988	2.525	2.211
4418	68	1	17	0.532	0.1037	2.667	2.535	2.407	2.079	3.763	2.673	2.56	2.946	2.412	2.227	2.754	2.091	2.665	3.02	2.436	2.443	2.439	2.619	2.584	1.884	2.32	2.405	2.577	2.475	2.93	2.474	2.618	2.459	2.834	2.664	2.946	3.868	2.383	3.224	2.693	2.396	2.668	1.987	3.923	2.77	2.633	2.901	2.199	2.411
4420	62	1	16	-0.2074	0.4602	2.651	3.328	2.641	1.92	3.345	2.891	2.64	2.9	2.61	2.377	2.78	2.078	2.699	2.765	3.052	2.415	2.56	2.806	2.453	1.486	2.176	2.664	2.695	2.349	3.082	2.51	2.805	2.319	2.898	2.714	2.663	3.541	2.353	2.944	2.697	3.105	2.698	1.919	2.705	2.69	2.764	2.929	2.43	2.473
4423	69	2	13	0.2188	0.0955	2.586	3.427	2.512	1.578	1.925	2.517	2.511	2.803	1.802	2.289	2.747	2.652	2.705	2.962	1.72	2.393	2.516	2.597	2.466	1.894	2.046	2.474	2.522	2.385	3.347	2.482	2.637	2.149	2.759	2.449	2.533	3.841	2.066	2.921	2.349	2.445	2.394	1.772	3.29	3.075	2.447	2.89	2.242	2.649
4426	62	2	16	0.1352	0.1588	2.378	3.198	2.658	1.816	3.388	2.566	2.671	2.82	2.626	2.308	2.74	1.956	2.462	3.075	3.03	2.353	2.72	2.523	2.521	1.749	2.212	2.714	2.694	2.276	3.46	2.596	2.73	2.331	2.697	2.718	3.173	3.872	2.175	3.083	2.26	2.708	2.909	1.899	3.156	2.721	2.685	2.877	2.601	2.241
4427	68	2	16	-0.0735	0.1614	2.338	3.348	2.657	2.084	3.139	2.926	2.827	3.112	2.849	2.586	2.904	2.044	2.724	3.063	3.209	2.448	2.733	2.489	2.533	1.8	2.24	2.678	2.635	2.395	3.328	2.553	2.86	2.41	2.849	2.682	2.592	3.407	2.872	3.247	2.763	2.588	2.583	1.79	2.983	2.873	2.753	2.72	2.951	2.565
4428	70	2	16	-0.512	0.2859	2.286	2.1	2.43	1.486	3.097	2.45	2.234	2.485	2.152	1.909	2.291	1.743	2.024	2.635	2.311	1.985	2.294	2.619	2.445	1.362	2.032	2.203	2.247	2.063	2.142	2.345	2.547	1.993	2.506	2.322	2.482	3.566	2.081	2.63	2.278	2.507	2.466	1.506	2.927	2.438	2.205	2.437	2.1	2.054
4429	60	2	18	0.1399	0.0876	2.566	3.145	2.633	2.047	3.662	2.984	2.692	3.087	2.468	2.602	2.788	1.891	2.841	3.155	3.481	2.623	2.652	2.929	2.571	1.505	2.332	2.28	2.738	2.515	2.871	2.382	2.746	2.417	2.926	2.612	2.943	3.996	2.711	3.023	2.856	2.761	2.687	2.068	3.92	2.909	2.592	2.948	2.247	2.492
4430	70	1	18	-0.8311	0.2216	2.65	2.777	2.532	1.667	3.433	2.615	2.486	2.833	2.697	2.052	2.592	1.898	2.511	2.896	2.784	2.484	2.465	2.783	2.382	1.495	2.176	2.481	2.508	2.399	3.121	2.405	2.555	2.121	2.771	2.581	2.79	3.994	2.51	2.984	2.39	2.492	2.47	1.824	4.092	2.621	2.48	2.637	2.279	1.945
4436	69	2	16	0.8935	0.0751	2.465	3.291	2.731	2.027	3.23	2.562	2.748	2.967	2.46	2.211	3.087	2.021	2.485	2.999	2.877	2.419	2.695	2.734	2.784	1.797	2.273	3.029	2.715	2.43	2.823	2.749	2.958	2.432	2.722	2.823	2.944	3.365	2.653	3.469	2.821	3.145	2.802	1.931	4.166	3.023	2.57	2.918	2.695	2.338
4437	61	2	16	0.318	0.0951	2.613	2.716	2.634	1.924	3.733	2.794	2.53	3.126	2.441	2.385	2.672	1.982	2.517	3.104	2.608	2.493	2.556	2.809	2.536	1.692	2.275	2.53	2.686	2.492	2.953	2.558	2.931	2.541	2.978	2.759	3.187	3.881	2.687	3.359	2.844	2.519	2.598	2.061	3.763	2.896	2.687	3.025	2.494	2.462
4441	69	1	20	0.5299	0.0742	2.245	2.548	2.408	1.618	3.038	2.465	2.131	2.493	2.28	1.861	2.13	1.758	2.379	2.578	3.043	2.019	2.35	2.25	2.334	1.392	2.015	2.418	2.165	2.205	2.947	2.163	2.297	2.112	2.462	2.193	2.239	2.54	2.005	2.518	2.321	2.196	2.303	1.652	2.63	2.286	2.216	2.467	2.158	1.947
4442	61	2	16	-0.6819	0.2168	2.456	2.821	2.674	1.817	3.348	2.624	2.53	2.745	2.325	2.197	2.604	1.904	2.848	3.011	2.544	2.555	2.636	2.715	2.19	1.403	1.964	2.577	2.58	2.356	3.009	2.438	2.862	2.205	2.752	2.464	2.65	3.387	2.035	2.963	2.644	2.701	2.75	1.678	3.454	2.447	2.563	2.995	2.25	2.079
4443	60	1	12	-0.143	0.1283	2.469	2.954	2.55	1.825	2.892	2.604	2.598	2.801	2.385	2.23	2.725	1.907	2.544	2.798	2.674	2.417	2.527	2.686	2.5	1.482	2.032	2.45	2.508	2.282	2.963	2.253	2.664	2.19	2.927	2.615	2.931	3.493	2.326	3.064	2.607	2.815	2.786	1.82	3.154	2.681	2.524	2.759	2.501	2.252
4445	70	2	18	0.0531	0.2493	2.237	2.918	2.603	2.01	3.319	2.655	2.401	2.595	2.143	2.196	2.639	1.811	2.541	2.803	3.222	2.1	2.445	2.815	2.482	1.589	1.964	2.507	2.269	2.357	3.241	2.471	2.714	2.002	2.444	2.308	2.754	2.82	2.026	3.018	2.479	2.986	2.521	1.723	3.319	2.596	2.491	2.85	2.444	2.437
4446	68	2	18	-0.2426	0.1663	2.148	2.837	2.472	1.643	3.764	2.603	2.414	2.684	2.276	2.119	2.56	1.854	2.335	2.786	2.516	2.383	2.326	2.418	2.315	1.474	2.066	2.185	2.42	2.158	2.74	2.289	2.68	2.102	2.585	2.491	2.789	3.65	2.263	2.931	2.554	2.685	2.402	1.546	3.864	2.581	2.439	2.566	2.304	2.111
4447	60	2	12	-0.2212	0.096	2.584	2.964	2.705	1.81	2.886	2.809	2.687	2.819	2.227	2.246	2.599	2.043	2.336	3.142	2.891	2.446	2.696	2.793	2.532	1.85	2.351	2.659	2.738	2.529	2.86	2.477	2.772	2.316	2.901	2.717	2.676	3.663	2.409	3.265	2.751	2.522	2.617	2.055	3.575	2.697	2.713	2.98	2.093	2.361
4449	62	2	16	-0.7796	0.0749	2.685	2.676	2.659	1.8	3.198	2.806	2.56	2.927	2.519	2.51	2.657	1.907	2.599	3.083	2.733	2.425	2.438	2.57	2.291	1.449	2.163	2.927	2.638	2.341	2.758	2.429	2.797	2.406	3.033	2.675	3.008	3.777	2.216	3.031	2.711	2.728	2.679	1.764	2.874	2.844	2.624	2.953	2.235	2.51
4450	61	2	17	-0.2454	0.1586	2.853	2.765	2.618	2.059	3.715	2.836	2.664	2.743	2.899	2.242	2.773	2.061	2.585	2.929	2.847	2.471	2.528	2.53	2.644	1.813	2.286	2.738	2.563	2.596	2.765	2.291	2.821	2.402	2.714	2.612	2.646	3.557	2.321	2.972	2.932	2.806	2.572	1.911	3.433	2.694	2.773	2.927	2.476	2.347
4451	63	1	16	0.9069	0.0713	2.655	2.573	2.632	2.127	3.015	2.638	2.589	2.84	2.53	2.286	2.798	2.059	2.728	2.825	3.264	2.405	2.69	2.901	2.546	1.575	2.184	2.631	2.666	2.563	2.892	2.503	2.782	2.419	2.843	2.564	2.736	3.651	2.366	3.222	2.697	3.11	2.72	2.146	3.066	2.619	2.564	3.071	2.444	2.317
4452	67	2	16	0.3169	0.0715	2.563	2.889	2.934	2.116	3.441	3.017	2.817	3.067	3.01	2.376	2.864	1.885	2.888	3.076	3.232	2.751	2.851	3.169	2.699	1.456	2.366	2.94	2.836	2.463	3.235	2.837	3.014	2.588	3.006	2.823	3.159	3.98	2.65	3.044	2.717	2.918	2.867	1.876	4.002	3.068	2.955	3.168	2.927	2.606
4453	67	2	16	-0.4859	0.1537	2.44	3.048	2.515	1.683	3.209	2.69	2.572	2.665	2.579	2.167	2.687	1.726	2.384	2.806	2.695	2.36	2.495	2.527	2.419	1.515	2.013	2.785	2.52	2.254	2.847	2.578	2.838	2.272	2.732	2.567	2.454	3.505	2.268	2.828	2.548	2.277	2.711	1.625	3.526	2.581	2.594	2.819	2.632	2.248
4454	62	1	20	0.0787	0.04	2.448	2.754	2.646	1.732	3.491	2.787	2.54	3.038	2.49	2.34	2.856	1.996	2.811	3.068	3.303	2.557	2.692	2.844	2.58	1.508	2.169	2.791	2.781	2.442	2.849	2.57	2.936	2.422	2.848	2.653	3.13	3.52	2.059	3.166	2.809	2.93	2.578	1.736	3.505	3.007	2.604	3.097	2.696	2.48
4456	65	2	16	0.3985	0.0764	2.489	3.28	2.617	2.076	3.956	2.622	2.481	2.611	2.494	2.165	2.682	2.001	2.643	2.919	2.731	2.419	2.534	2.687	2.563	1.974	2.112	2.727	2.577	2.318	3.112	2.365	2.765	2.282	2.737	2.594	2.833	3.12	2.372	3.227	2.476	2.594	2.553	2.137	3.464	2.735	2.581	2.777	2.258	2.313
4461	60	2	18	0.5134	0.0843	2.579	2.706	2.612	1.784	2.729	2.596	2.614	2.831	2.569	2.213	2.612	1.92	2.478	2.765	2.582	2.428	2.564	2.368	2.505	1.592	2.19	2.544	2.554	2.419	2.867	2.421	2.802	2.314	2.795	2.633	2.971	3.404	2.037	3.171	2.681	2.77	2.581	2.113	3.549	2.49	2.547	2.797	2.633	2.25
4462	67	2	20	0.8046	0.1147	2.449	2.578	2.708	1.668	3.286	2.706	2.509	2.891	2.589	2.297	2.753	1.86	2.541	2.897	2.646	2.316	2.707	2.708	2.397	1.441	2.156	2.583	2.551	2.218	2.811	2.401	2.811	2.21	2.841	2.615	3.181	3.492	2.48	3.072	2.36	3.143	2.623	1.74	3.617	2.538	2.629	2.673	2.594	2.271
4463	66	2	19	0.0707	0.0621	2.32	3.457	2.48	1.848	2.957	2.538	2.502	2.977	2.233	2.297	2.562	1.861	2.244	2.955	2.87	2.232	2.348	2.582	2.368	1.565	2.201	2.511	2.494	2.259	2.867	2.456	2.634	2.338	2.74	2.627	3.126	3.473	2.354	3.001	2.491	2.795	2.68	1.754	3.253	2.491	2.727	2.927	2.352	2.31
4466	65	1	14	-0.325	0.0748	2.468	2.934	2.523	1.81	2.536	2.566	2.522	2.67	2.362	2.252	2.445	1.928	2.475	2.779	1.804	2.403	2.387	2.256	2.191	1.418	2.138	2.674	2.602	2.265	2.575	2.315	2.661	2.278	2.519	2.342	2.735	3.376	2.249	3.038	2.335	2.519	2.523	1.759	4.053	2.552	2.357	2.822	2.364	2.204
4470	66	1	17	0.4527	0.1438	2.517	2.71	2.485	1.845	3.06	2.398	2.455	2.556	2.395	2.151	2.299	1.946	2.53	2.852	2.689	1.986	2.572	2.307	2.496	1.625	2.178	2.617	2.379	2.396	2.542	2.453	2.809	2.222	2.68	2.566	2.198	3.544	2.342	3.159	2.491	3.252	2.648	2.082	2.994	2.464	2.541	2.637	2.476	2.238
4472	67	2	13	-0.1103	0.079	2.318	2.942	2.396	1.76	3.655	2.603	2.471	2.843	2.224	2.021	2.407	1.801	2.389	2.88	2.382	2.381	2.341	2.809	2.183	1.661	1.963	2.345	2.329	2.31	2.942	2.225	2.616	2.117	2.49	2.453	2.479	3.479	2.328	3.01	2.39	2.503	2.55	1.733	3.425	2.655	2.378	2.971	2.272	2.041
4475	64	2	16	0.214	0.1074	2.814	3.272	2.579	1.883	3.413	2.673	2.589	3.043	2.669	2.495	2.711	2.07	2.322	3.033	2.721	2.37	2.589	2.924	2.609	1.534	2.352	2.591	2.666	2.346	3.12	2.577	3.074	2.452	2.991	2.756	3.034	3.813	2.082	3.19	2.411	3.113	2.798	2.027	3.663	2.804	2.657	2.998	2.555	2.528
4478	67	1	17	0.5246	0.1125	2.227	3.092	2.398	1.556	3.087	2.454	2.21	2.778	2.247	2.066	2.28	1.644	2.251	2.749	2.274	2.159	2.352	2.345	2.067	1.361	1.82	2.382	2.382	2.029	2.869	2.192	2.532	1.98	2.476	2.313	2.877	3.237	1.96	2.959	2.02	2.635	2.436	1.59	3.826	2.492	2.322	2.48	2.3	2.079
4480	65	1	16	0.5066	0.0965	2.506	2.321	2.571	1.658	3.494	2.754	2.409	2.933	2.609	2.097	2.605	1.998	2.45	2.951	2.997	2.217	2.631	2.649	2.331	1.382	2.005	2.504	2.463	2.22	2.613	2.329	2.606	2.151	2.414	2.555	3.067	3.414	2.209	2.977	2.614	2.559	2.47	1.567	2.69	2.685	2.424	2.872	2.567	2.191
4482	62	1	16	0.0458	0.0857	2.833	3.105	2.401	1.913	3.553	2.754	2.521	2.934	2.672	2.142	2.698	1.795	2.387	3.122	2.494	2.325	2.528	2.643	2.367	1.466	2.174	2.53	2.516	2.416	2.897	2.418	2.717	2.284	3.019	2.596	2.652	3.664	2.372	2.872	3.048	2.546	2.528	1.921	3.671	2.768	2.544	2.981	2.505	2.184
4484	65	2	18	0.5021	0.1003	2.514	2.738	2.472	1.978	3.428	2.74	2.61	2.914	2.846	2.176	2.376	1.846	2.24	2.851	2.602	2.469	2.567	2.547	2.362	1.695	2.058	2.671	2.662	2.406	2.716	2.289	2.693	2.447	2.605	2.628	3.12	3.485	2.328	3.077	2.557	2.287	2.514	1.907	3.684	2.668	2.564	2.898	2.841	2.358
4487	65	2	18	0.1744	0.1069	2.521	2.523	2.566	1.525	3.685	2.776	2.524	2.988	2.313	2.167	2.626	1.915	2.443	2.893	2.722	2.287	2.614	2.376	2.491	1.361	2.036	2.61	2.505	2.405	2.84	2.471	2.76	2.129	2.766	2.578	3.096	3.64	2.257	3.001	2.804	2.854	2.67	1.732	3.594	2.789	2.658	2.952	2.707	2.257
4489	70	1	12	-1.2816	0.1596	2.5	2.85	2.47	1.786	3.225	2.741	2.471	2.734	2.232	2.267	2.772	2.033	2.278	2.873	2.498	2.313	2.467	2.718	2.519	1.683	2.036	2.566	2.511	2.431	3.155	2.381	2.719	2.331	2.718	2.593	3.24	3.169	2.059	3.052	2.225	2.896	2.588	1.802	2.651	2.704	2.65	2.757	2.428	2.239
4491	67	2	18	0.0276	0.1355	2.114	2.889	2.462	1.487	2.817	2.466	2.483	2.584	2.462	2.196	2.744	1.874	2.81	2.753	2.476	2.38	2.425	2.514	2.198	1.554	2.153	2.514	2.529	2.264	3.054	2.271	2.696	2.233	2.802	2.523	2.605	3.315	2.398	3.133	2.768	2.789	2.374	1.676	3.048	2.503	2.466	2.605	2.629	2.244
4492	65	1	16	-0.6041	0.1103	2.594	2.719	2.56	1.818	3.657	2.877	2.451	2.876	2.877	2.152	2.586	1.774	2.494	2.858	2.615	2.378	2.578	2.83	2.366	1.38	2.218	2.952	2.645	2.494	2.866	2.453	2.731	2.328	2.558	2.543	2.841	3.946	2.549	3.221	2.85	2.547	2.541	1.675	3.591	2.729	2.635	3.063	2.547	2.151
4494	63	2	20	-0.1214	0.0983	2.554	2.977	2.505	1.803	3.968	2.686	2.548	2.91	2.806	2.399	2.613	1.942	2.479	2.976	3.032	2.542	2.508	2.767	2.63	1.57	2.042	2.75	2.555	2.322	2.777	2.525	2.749	2.275	2.734	2.613	2.766	3.332	2.528	2.91	2.738	2.668	2.513	1.855	3.841	2.823	2.617	3.012	2.802	2.385
4497	67	2	13	-0.7111	0.1186	2.444	2.968	2.359	1.772	3.038	2.578	2.462	2.822	2.425	2.157	2.619	1.894	2.267	2.759	2.468	2.014	2.472	2.749	2.343	1.298	1.938	2.606	2.218	2.373	2.913	2.291	2.611	2.074	2.525	2.523	1.85	3.51	2.149	2.839	2.473	2.785	2.258	1.821	3.429	2.724	2.36	2.935	2.368	2.322
4503	67	1	17	-0.0296	0.2803	2.474	2.396	2.434	1.548	3.359	2.668	2.279	2.781	2.548	1.777	2.7	1.679	2.35	2.803	2.535	1.973	2.485	3.013	2.162	1.232	1.964	2.362	2.352	2.089	3.142	2.293	2.527	1.814	2.686	2.379	2.576	4.09	2.369	3.091	2.205	2.745	2.292	1.564	3.263	2.659	2.357	2.921	2.326	1.912
4504	67	2	21	0.4843	0.2517	2.526	3.271	2.487	1.699	3.355	2.864	2.597	2.874	2.796	2.258	2.634	1.966	2.586	2.971	2.725	2.315	2.492	2.641	2.496	1.382	2.159	2.722	2.584	2.3	2.876	2.419	2.761	2.218	2.734	2.678	2.971	3.725	2.116	3.114	2.502	2.835	2.611	1.653	3.658	2.659	2.459	2.946	2.599	2.264
4508	62	1	13	-0.4678	0.1111	2.407	2.732	2.42	1.96	3.282	2.727	2.627	2.924	2.402	2.168	2.609	1.965	2.334	2.914	2.201	2.306	2.48	2.572	2.427	1.587	2.114	2.645	2.466	2.368	2.57	2.291	2.578	2.259	2.751	2.532	2.335	3.487	2.167	3.026	2.55	2.452	2.295	1.889	3.532	2.714	2.607	2.817	2.08	2.348
4509	63	2	18	-0.2592	0.0823	2.492	2.763	2.659	1.902	3.549	2.825	2.598	2.921	2.222	2.27	2.632	1.811	2.456	2.85	2.908	2.45	2.664	2.677	2.564	1.546	2.189	2.545	2.737	2.382	2.86	2.554	2.774	2.319	2.816	2.664	2.903	3.887	2.512	3.066	2.694	2.811	2.636	2.015	3.674	2.947	2.566	3.029	2.359	2.306
4514	68	1	13	-0.4438	0.1482	2.402	2.341	2.741	2.145	3.078	2.612	2.484	2.752	1.921	2.253	2.636	1.909	2.299	2.744	2.41	2.057	2.582	2.711	2.619	1.637	2.18	1.215	2.643	2.275	2.51	2.42	2.486	2.401	2.938	2.74	2.346	3.503	2.418	3.216	2.541	1.355	2.735	2.138	3.203	2.595	2.737	2.767	2.024	2.383
4516	68	2	18	-0.5078	0.2445	2.444	2.523	2.612	1.811	2.93	2.437	2.441	2.92	2.369	2.104	2.369	1.774	2.157	2.855	2.41	2.19	2.599	2.735	2.472	1.524	2.033	2.406	2.427	2.25	2.907	2.361	2.755	2.159	2.691	2.536	2.691	2.199	2.178	2.542	2.439	2.669	2.633	1.77	3.294	2.547	2.618	2.749	2.337	2.225
4519	51	1	16	-1.2211	0.1049	2.514	3.631	2.617	1.758	3.694	2.82	2.485	3.267	2.198	2.148	2.612	2.134	2.457	3.265	2.716	2.358	2.727	3.026	2.63	1.598	1.973	2.624	2.549	2.35	3.284	2.414	2.883	2.145	3.082	2.621	2.672	3.824	2.544	3.354	2.839	3.02	2.617	1.798	3.649	2.915	2.565	3.056	2.451	2.23
4520	72	2	12	-0.755	0.1789	2.499	2.793	2.602	1.784	2.715	2.69	2.578	2.915	2.42	2.203	2.18	1.95	2.098	2.94	3.175	2.438	2.523	2.602	2.117	1.492	2.15	2.651	2.526	2.421	2.821	2.411	2.669	2.309	2.671	2.612	1.704	3.657	2.193	2.893	2.74	2.951	2.668	1.922	3.456	2.691	2.551	2.773	2.451	2.259
4522	72	2	17	-0.3108	0.1671	2.511	2.749	2.586	1.906	3.264	2.693	2.553	2.902	2.52	2.298	2.449	1.83	2.335	3.137	2.721	2.404	2.614	2.537	2.617	1.733	2.072	2.582	2.583	2.362	3.241	2.363	2.81	2.275	2.771	2.549	2.314	2.421	2.439	2.823	2.467	2.629	2.607	1.863	3.31	2.511	2.606	2.755	2.271	2.085
4523	73	1	16	-0.1676	0.1755	2.18	3.173	2.359	1.511	2.71	2.513	2.411	2.746	2.49	2.156	2.298	1.927	2.247	2.726	2.926	1.992	2.112	2.086	2.183	1.492	1.838	2.565	2.251	2.036	3.129	2.288	2.443	1.947	2.248	2.454	2.693	2.459	2.005	2.713	2.367	2.765	2.254	1.571	2.855	2.466	2.334	2.544	2.612	2.261
4524	73	2	17	0.1461	0.2289	2.315	2.957	2.705	1.815	2.111	2.345	2.674	2.64	2.511	2.234	2.033	1.853	2.099	2.555	2.341	2.611	2.422	2.091	2.19	1.583	2.264	2.918	2.587	2.373	3.207	2.351	2.65	2.432	2.496	2.758	2.178	2.779	2.372	2.619	2.314	2.611	2.293	1.914	2.817	2.425	2.782	2.304	2.546	2.228
4525	74	1	17	-0.6227	0.1539	2.441	2.678	2.685	2.058	3.541	2.604	2.452	2.749	2.205	2.169	2.497	1.897	2.318	2.716	2.972	2.42	2.585	2.8	2.482	1.565	2.312	2.297	2.62	2.362	2.674	2.402	2.705	2.288	2.686	2.549	2.903	3.124	2.421	2.845	2.305	2.503	2.511	1.845	3.598	2.568	2.389	2.749	2.122	2.181
4526	74	2	22	-0.0466	0.2174	2.502	2.439	2.627	1.84	2.761	2.65	2.578	2.616	2.53	2.167	2.302	1.77	2.256	2.813	2.711	2.534	2.586	2.698	2.387	1.591	2.199	2.386	2.637	2.5	2.96	2.477	2.655	2.271	2.868	2.676	3.001	2.608	2.337	3.232	2.467	2.624	2.598	1.891	3.013	2.63	2.592	2.81	2.847	2.335
4527	59	1	19	0.1261	0.0799	2.239	2.559	2.594	2.007	2.601	2.661	2.518	2.866	2.672	2.173	2.673	2.013	2.331	2.772	2.664	2.368	2.612	2.562	2.627	1.529	2.114	2.653	2.605	2.337	2.625	2.404	2.693	2.31	2.509	2.606	2.305	3.485	2.045	2.908	2.55	2.783	2.663	1.888	2.177	2.46	2.483	2.698	2.335	2.237
4528	67	1	12	-0.4569	0.2615	2.456	2.605	2.573	1.742	3.167	2.625	2.587	2.782	2.368	2.307	2.73	1.881	2.59	2.756	2.239	2.38	2.715	2.6	2.41	1.413	2.023	2.616	2.494	2.462	2.91	2.48	2.725	2.357	2.808	2.632	2.675	3.396	2.532	2.903	2.726	2.648	2.675	1.729	3.514	2.666	2.559	3.01	1.996	2.231
4535	60	2	18	0.7069	0.1121	2.64	2.843	2.66	2.048	3.448	2.88	2.638	3.212	2.497	2.271	2.764	2.065	2.582	3.066	3.393	2.581	2.711	2.795	2.707	1.697	2.445	2.504	2.658	2.457	3.084	2.692	2.888	2.452	2.754	2.796	2.995	4.012	2.388	3.109	2.401	2.557	2.612	1.892	3.546	2.744	2.625	2.929	2.237	2.375
4539	44	1	13	0.3357	0.1126	2.449	2.291	2.66	1.817	3.769	2.745	2.52	2.88	2.337	2.068	2.643	2.152	2.468	2.845	3.207	2.307	2.59	2.78	2.4	1.462	2.232	2.312	2.632	2.414	3.004	2.391	2.686	2.368	2.944	2.625	2.53	3.789	2.571	2.991	2.625	2.695	2.403	1.814	3.638	2.829	2.506	2.96	2.477	2.27
4540	56	1	18	-0.7353	0.2057	2.82	3.159	2.502	2.025	2.975	2.737	2.643	2.998	2.469	2.217	2.871	1.997	2.611	2.953	2.809	2.645	2.67	2.795	2.522	1.649	2.25	2.423	2.53	2.485	3.548	2.416	2.867	2.405	2.899	2.716	2.725	3.873	2.309	3.113	2.88	2.507	2.577	1.917	3.651	2.88	2.623	2.867	2.391	2.285
4541	49	1	16	0.0927	0.1254	2.468	2.872	2.56	1.677	3.631	2.65	2.452	2.829	2.801	2.093	2.486	1.878	2.276	2.925	3.07	2.27	2.56	2.695	2.409	1.525	2.032	2.462	2.628	2.35	3.008	2.197	2.702	2.288	2.863	2.553	2.38	3.721	2.345	3.044	2.778	2.76	2.425	1.76	3.588	2.678	2.573	2.908	2.747	2.266
4542	52	1	16	0.2438	0.0901	2.388	2.724	2.649	1.772	3.165	2.677	2.675	3.133	2.383	2.206	2.483	2.054	2.445	3.134	2.962	2.262	2.656	2.863	2.548	1.518	2.348	2.412	2.525	2.353	2.656	2.552	2.735	2.241	2.844	2.7	2.679	4.029	2.214	2.962	2.303	2.667	2.392	1.833	3.557	2.962	2.675	3.059	2.242	2.572
4546	69	1	16	0.1952	0.1606	2.313	2.683	2.379	1.674	3.614	2.6	2.454	2.897	2.288	2.03	2.355	1.965	2.325	2.705	2.293	2.047	2.34	2.625	2.214	1.496	1.701	2.444	2.18	2.277	2.727	2.249	2.578	2.015	2.677	2.395	2.844	3.438	2.207	2.808	2.672	2.744	2.393	1.78	3.401	2.688	2.522	2.815	2.287	2.13
4550	60	2	16	-0.2888	0.3668	2.19	2.661	2.276	1.696	2.894	2.411	2.313	2.574	2.147	1.962	2.053	1.603	2.032	2.535	2.788	2.409	2.285	1.979	2.131	1.311	1.993	2.379	2.473	2.125	2.813	2.191	2.508	2.077	2.254	2.351	2.345	2.575	2.24	2.697	2.294	2.388	2.468	1.734	3.379	2.654	2.35	2.528	2.042	2.083
4551	45	2	16	0.4748	0.0903	2.665	2.947	2.634	1.654	2.754	2.78	2.572	2.925	2.792	2.294	2.704	2.069	2.512	3.085	2.607	2.487	2.63	2.908	2.455	1.248	2.142	2.589	2.551	2.468	2.922	2.502	2.783	2.377	2.861	2.697	2.951	3.124	2.364	2.764	2.778	2.364	2.598	1.852	3.582	2.58	2.49	2.832	2.437	2.327
4552	51	1	16	0.1717	0.1908	2.662	2.921	2.391	1.745	3.372	2.836	2.567	2.973	2.785	2.366	2.523	2.007	2.384	2.685	2.886	2.305	2.485	2.578	2.279	1.501	2.211	2.635	2.474	2.368	2.92	2.308	2.574	2.318	2.807	2.591	2.364	3.477	2.367	3.125	2.69	2.905	2.533	1.897	3.264	2.777	2.557	2.807	2.826	2.358
4554	48	1	12	-0.2546	0.2824	2.602	2.777	2.841	1.9	3.234	2.842	2.724	2.793	2.64	2.043	2.14	2.023	2.264	3.076	2.94	2.632	2.767	2.566	2.59	1.703	2.272	2.728	2.771	2.588	3.166	2.483	2.913	2.352	2.949	2.865	2.133	2.443	2.632	2.953	2.772	2.862	2.799	1.841	2.922	2.691	2.704	2.661	2.785	2.357
4555	54	2	14	-1.357	0.2893	2.52	2.724	2.377	1.554	3.167	2.672	2.362	2.832	2.405	2.066	2.68	1.802	2.312	2.852	2.512	2.092	2.461	2.924	2.462	1.327	2.012	2.412	2.515	2.242	2.861	2.317	2.674	2.07	2.396	2.476	3.116	3.634	2.068	2.975	2.461	2.711	2.362	1.6	3.587	2.904	2.491	2.733	2.372	2.132
4556	52	2	14	0.0587	0.1215	2.77	2.563	2.65	1.669	2.871	2.701	2.695	2.844	2.579	2.325	2.501	2.049	2.292	3.01	2.818	2.653	2.654	2.834	2.59	1.491	2.329	2.449	2.716	2.41	2.907	2.497	2.747	2.362	2.904	2.776	2.83	3.69	2.319	3.098	2.537	2.707	2.601	1.901	3.759	2.624	2.598	2.847	2.669	2.37
4557	58	1	17	1.2291	0.1585	2.516	2.899	2.491	1.839	3.395	2.757	2.619	2.938	2.346	2.188	2.879	1.967	2.488	2.937	3.267	2.417	2.559	2.818	2.557	1.534	2.106	2.598	2.76	2.444	2.9	2.542	2.857	2.188	2.837	2.574	2.913	3.68	2.396	3.185	2.672	2.727	2.718	1.83	3.013	2.652	2.646	3.028	2.255	2.313
4558	57	2	16	-0.2798	0.1908	2.676	2.564	2.63	1.678	3.852	2.772	2.717	3.014	2.917	2.23	2.56	1.931	2.43	3.127	2.536	2.442	2.386	2.689	2.524	1.479	2.124	2.502	2.616	2.278	2.746	2.273	2.777	2.24	2.928	2.742	2.728	3.799	2.456	2.981	2.785	2.844	2.736	1.787	3.999	2.844	2.718	3.051	2.835	2.389
4563	42	1	12	0.5812	0.14	2.899	2.621	2.772	1.865	3.581	2.827	2.826	3.156	2.608	2.394	2.867	2.015	2.849	3.315	2.269	2.65	2.772	2.994	2.811	1.397	2.374	2.447	2.844	2.624	2.957	2.686	2.945	2.478	3.083	2.87	3	3.894	2.903	3.401	2.826	2.019	2.881	1.805	3.789	2.975	2.824	3.057	2.427	2.478
4565	50	2	16	0.4037	0.3199	2.572	2.46	2.673	1.881	2.823	2.552	2.615	2.906	2.408	2.358	2.545	1.987	2.416	3.116	2.788	2.583	2.696	2.731	2.678	1.371	2.369	2.523	2.67	2.52	3.075	2.457	2.805	2.408	2.89	2.598	3.163	3.028	2.468	2.643	2.857	2.441	2.528	1.956	2.754	2.612	2.619	2.747	2.421	2.314
4571	46	1	16	0.8015	0.0777	2.738	2.368	2.546	1.656	3.57	3.046	2.775	3.18	2.611	2.341	2.746	2.311	2.513	3.198	2.525	2.499	2.868	2.828	2.423	1.639	2.169	2.811	2.778	2.41	2.877	2.426	2.751	2.339	3.114	2.784	3.221	3.733	2.649	3.375	2.745	2.757	2.699	1.828	3.651	2.926	2.691	3.053	2.865	2.477
4572	50	1	16	0.1921	0.3921	2.198	2.655	2.633	1.724	3.455	2.726	2.577	2.829	2.339	2.141	2.798	1.889	2.622	2.933	2.601	2.21	2.765	3.092	2.743	1.459	2.03	2.685	2.569	2.342	3.013	2.481	2.831	2.137	2.731	2.542	2.823	3.551	2.245	3.086	2.533	2.433	2.585	1.637	3.035	2.619	2.574	2.772	2.557	2.189
4573	70	1	20	-0.3384	0.1339	2.425	2.57	2.577	1.812	3.817	2.787	2.618	2.99	2.51	2.185	2.719	1.9	2.687	3.021	3.171	2.533	2.476	2.595	2.557	1.668	2.143	2.651	2.668	2.523	3.698	2.418	2.836	2.262	2.979	2.693	2.819	4.155	2.607	3.274	2.569	2.503	2.622	1.72	3.713	2.671	2.607	2.882	2.439	2.237
4575	58	2	16	0.6011	0.154	2.709	2.616	2.578	2.06	3.692	2.682	2.622	2.981	2.504	2.189	2.814	1.997	2.504	3.139	2.931	2.454	2.702	3.044	2.635	1.571	2.215	2.534	2.645	2.363	2.896	2.496	2.75	2.313	2.885	2.652	2.706	3.571	2.508	3.279	2.73	2.759	2.608	1.793	3.92	2.674	2.493	3.058	2.612	2.406
4577	78	1	20	-0.7906	0.1243	2.073	2.892	2.438	2.026	2.81	2.38	2.405	2.533	2.408	2.148	2.211	1.907	2.11	2.58	2.091	2.345	2.348	2.161	2.243	1.708	2.029	2.38	2.456	2.283	2.628	2.244	2.428	2.299	2.332	2.386	2.341	2.909	2.012	2.718	2.157	3.035	2.41	1.944	1.987	2.292	2.302	2.305	2.221	2.097
4582	48	2	12	-0.3124	0.181	2.537	2.534	2.578	1.926	3.259	2.673	2.628	2.809	2.543	2.226	2.538	2.178	2.614	2.976	2.5	2.428	2.541	2.829	2.365	1.718	2.223	2.355	2.638	2.437	3.015	2.38	2.97	2.311	2.913	2.597	3.103	3.836	2.473	2.987	2.617	2.636	2.566	1.887	3.458	2.783	2.648	2.969	2.624	2.218
4583	72	1	16	-0.0574	0.192	2.55	2.842	2.559	1.877	3.12	2.71	2.643	2.999	2.583	2.242	2.695	1.829	2.45	2.908	2.635	2.542	2.564	2.669	2.529	1.515	2.376	2.329	2.611	2.437	2.798	2.567	2.749	2.422	2.961	2.66	2.7	3.564	2.591	3.014	2.833	2.595	2.632	1.798	3.407	2.598	2.619	2.897	2.448	2.246
4584	58	2	16	0.1776	0.1075	2.583	3.008	2.726	1.683	3.074	2.544	2.799	2.809	2.748	2.286	2.512	1.972	2.639	2.935	2.699	2.613	2.747	2.63	2.556	1.522	2.32	2.652	2.671	2.497	2.927	2.416	2.722	2.414	2.848	2.761	2.643	3.505	2.602	3.151	2.75	2.628	2.665	1.817	3.605	2.618	2.684	2.853	2.484	2.311
4585	64	1	19	0.5569	0.1101	2.468	2.249	2.44	1.988	3.014	2.546	2.457	2.772	2.605	2.133	2.287	1.988	2.222	2.956	2.116	2.463	2.606	2.706	2.522	1.547	2.297	2.52	2.585	2.362	2.673	2.449	2.635	2.252	2.76	2.493	2.292	3.3	2.38	2.977	2.582	2.182	2.439	1.959	3.531	2.6	2.486	2.879	2.371	2.2
4586	58	1	18	-0.3108	0.1345	2.508	2.382	2.728	1.874	3.836	2.815	2.457	2.83	2.527	2.299	2.61	1.866	2.428	2.932	2.851	2.467	2.739	2.698	2.584	1.532	2.201	2.544	2.592	2.448	3.028	2.539	2.69	2.293	2.918	2.655	2.68	3.266	2.432	3.126	2.76	2.974	2.7	1.994	3.404	2.788	2.531	3.014	2.462	2.255
4587	48	1	18	-0.8125	0.1108	2.784	2.767	2.814	1.637	3.327	2.696	2.783	2.938	2.209	2.197	2.721	1.703	2.417	3.137	2.317	2.729	2.784	2.628	2.56	1.437	2.183	2.767	2.828	2.589	2.687	2.467	2.952	2.382	3.026	2.806	2.859	3.769	2.132	3.008	2.793	2.435	2.83	1.828	3.233	2.74	2.62	3.071	2.08	2.19
4588	46	1	18	-0.0414	0.0821	2.464	2.299	2.725	1.828	2.872	2.709	2.555	2.991	2.355	1.955	2.794	1.862	2.169	2.86	2.418	2.258	2.484	2.781	2.452	1.487	1.964	2.403	2.68	2.361	2.743	2.31	2.804	2.198	2.663	2.635	2.925	3.091	1.989	2.893	2.444	2.608	2.599	1.639	3.366	2.602	2.583	2.904	2.173	2.076
4590	52	1	16	0.3731	0.2073	2.605	2.954	2.446	1.807	3.29	2.656	2.569	2.657	2.619	2.381	2.699	2.183	2.659	2.879	2.876	2.255	2.672	2.721	2.479	1.595	1.937	2.628	2.525	2.315	2.82	2.348	2.604	2.251	2.783	2.515	2.972	3.472	2.173	3.13	2.776	2.484	2.464	1.772	3.504	2.809	2.614	2.678	2.52	2.317
4592	51	1	15	-0.3965	0.128	2.668	3.039	2.753	2.128	3.646	2.732	2.718	3.08	2.446	2.258	2.768	2.094	2.518	3.103	2.516	2.558	2.827	2.887	2.514	1.65	2.191	2.576	2.722	2.563	2.966	2.447	2.864	2.403	2.931	2.639	2.832	3.751	2.633	3.061	2.831	2.992	2.764	1.973	4.025	2.684	2.724	2.916	2.234	2.373
4594	64	1	13	-0.5104	0.1453	2.43	2.762	2.469	1.804	3.359	2.744	2.434	2.847	2.508	2.192	2.582	2.022	2.531	2.766	2.426	2.367	2.516	2.254	2.283	1.555	2.072	2.382	2.454	2.314	2.957	2.214	2.628	2.265	2.716	2.421	2.526	3.4	2.286	2.816	2.373	2.646	2.352	1.599	2.479	2.576	2.463	2.67	2.27	2.215
4595	64	2	16	0.7558	0.1565	2.411	2.692	2.405	1.877	2.482	2.482	2.484	2.569	2.354	2.081	2.295	1.977	2.147	2.779	2.574	2.263	2.38	2.637	2.318	1.51	1.959	2.301	2.515	2.228	2.812	2.304	2.691	2.127	2.501	2.475	2.31	2.84	2.457	2.697	2.496	2.58	2.452	1.638	3.038	2.423	2.47	2.582	2.551	2.163
4596	66	2	13	-0.0848	0.0951	2.564	2.459	2.551	1.617	3.461	2.781	2.51	3.013	2.719	2.256	2.522	1.848	2.213	2.813	2.757	2.653	2.455	2.854	2.482	1.346	2.248	2.402	2.706	2.384	2.735	2.337	2.665	2.356	2.744	2.67	2.95	3.839	2.416	3.206	2.587	2.761	2.529	1.637	3.741	2.725	2.494	2.946	2.697	2.229
4599	49	2	16	-0.3175	0.1808	2.718	3.064	2.751	1.9	3.656	2.926	2.816	3.084	2.711	2.282	2.844	1.944	2.472	3.191	2.923	2.638	2.567	2.812	2.616	1.494	2.113	2.849	2.671	2.475	3.009	2.53	2.972	2.352	2.91	2.773	2.675	3.673	2.046	2.935	2.639	3.011	2.818	2.195	3.266	2.973	2.85	3.23	2.702	2.671
4600	47	2	15	0.4427	0.2129	2.89	3.099	2.838	1.94	3.974	2.933	2.885	3.013	2.564	2.558	2.755	2.059	2.632	3.174	2.898	2.688	2.779	2.948	2.587	1.51	2.409	2.746	2.642	2.691	3.011	2.418	3.028	2.622	3.013	2.81	2.21	3.175	2.543	3.07	2.96	2.933	2.829	1.886	4.052	2.899	2.844	3.238	2.473	2.525
4602	59	2	16	0.7607	0.0733	2.596	2.5	2.434	1.811	3.241	2.775	2.613	2.905	2.476	2.215	2.743	2.095	2.402	3.063	2.932	2.369	2.638	2.829	2.53	1.6	2.122	2.303	2.536	2.492	2.494	2.285	2.724	2.413	2.766	2.645	3.069	3.742	2.477	3.062	2.677	2.332	2.522	1.88	3.694	2.789	2.623	3.033	2.308	2.309
4603	72	1	16	0.2059	0.0771	2.403	2.439	2.44	2.018	3.284	2.641	2.495	2.712	1.96	2.194	2.646	1.897	2.361	2.647	2.441	2.397	2.463	2.815	2.251	1.615	2.145	2.424	2.515	2.456	2.83	2.286	2.661	2.488	2.674	2.526	2.73	3.632	2.397	2.942	2.375	2.444	2.367	1.824	3.516	2.534	2.475	2.694	2.242	2.103
4605	74	2	19	0.3237	0.1226	2.548	3.126	2.712	1.945	3.735	2.848	2.536	2.764	2.712	2.125	2.821	2.014	2.48	2.958	3.432	2.49	2.689	2.705	2.627	1.592	2.267	2.796	2.553	2.536	3.351	2.476	2.754	2.321	2.931	2.655	2.847	3.767	2.297	3.072	2.336	2.87	2.765	2.117	3.979	2.851	2.692	2.916	2.44	2.102
4609	66	1	19	-0.0006	0.1448	2.747	2.923	2.676	1.835	3.75	2.931	2.715	3.069	2.351	2.247	2.733	2.033	2.429	3.267	3.047	2.476	2.622	2.727	2.585	1.408	2.485	2.532	2.621	2.494	2.905	2.493	2.868	2.458	2.918	2.793	3.093	3.656	2.059	3.016	2.969	2.435	2.937	1.649	3.403	2.862	2.729	3.196	2.395	2.35
4610	68	1	12	-0.7077	0.1678	2.486	2.821	2.656	2	3.741	2.744	2.673	2.938	2.07	2.276	2.531	1.83	2.279	2.86	2.341	2.447	2.643	2.465	2.482	1.559	2.235	2.519	2.658	2.446	2.326	2.391	2.783	2.319	2.763	2.578	2.689	3.676	2.061	2.868	2.662	2.591	2.616	1.874	3.101	2.661	2.573	2.813	2.232	2.263
4611	46	2	22	0.1109	0.0914	2.65	2.509	2.7	2.041	2.585	2.576	2.532	2.797	2.393	2.214	2.629	2.011	2.349	2.927	2.04	2.512	2.684	2.923	2.55	1.709	2.292	2.473	2.701	2.456	3.085	2.432	2.795	2.322	2.88	2.556	3.194	3.207	2.687	3.074	2.797	2.885	2.785	1.912	3.473	2.613	2.636	2.848	2.143	2.332
4612	43	1	13	0.7091	0.1259	2.741	2.671	2.667	2.141	2.152	2.432	2.717	2.763	2.503	2.117	2.431	1.948	2.257	2.966	2.57	2.396	2.787	2.679	2.996	1.841	2.209	2.743	2.512	2.489	2.663	2.632	2.883	2.41	2.792	2.653	2.527	2.843	2.269	2.933	2.73	2.889	2.881	2.187	2.706	2.777	2.711	2.742	2.168	2.26
4613	48	2	17	0.5779	0.3542	2.734	2.245	2.187	1.977	2.681	2.585	2.523	2.75	2.479	2.044	2.622	1.85	2.11	3.005	2.619	2.442	2.462	2.898	2.485	1.601	2.025	2.513	2.39	2.409	2.908	2.27	2.711	2.167	2.707	2.435	1.952	3.602	2.043	2.924	2.703	2.841	2.495	1.83	2.751	2.711	2.514	2.76	2.225	2.304
4614	58	1	14	-0.0508	0.1451	2.552	2.149	2.669	1.754	2.977	2.643	2.596	2.703	2.412	2.196	2.726	1.761	2.413	2.978	2.694	2.166	2.591	2.819	2.465	1.477	2.061	2.435	2.496	2.365	2.875	2.407	2.641	2.352	2.811	2.635	2.642	3.213	2.2	2.901	2.568	2.408	2.565	1.792	3.544	2.673	2.635	2.759	2.274	2.363
4616	75	1	19	-0.1502	0.1428	2.537	2.902	2.576	1.824	0.837	2.533	2.51	2.849	2.148	2.16	2.48	1.996	2.307	2.735	1.839	2.445	2.411	2.38	2.289	1.598	2.249	2.514	2.491	2.208	2.854	2.298	2.637	2.197	2.574	2.453	2.702	2.653	2.153	2.724	2.503	2.74	2.368	1.721	2.687	2.569	2.452	2.619	2.375	2.032
4617	78	1	15	-0.0099	0.1677	2.401	2.975	2.65	1.56	3.784	2.461	2.369	2.858	2.445	1.859	2.507	1.702	2.486	2.699	2.457	2.14	2.515	2.327	2.376	1.415	1.938	2.442	2.36	2.129	2.836	2.526	2.651	2.014	2.677	2.544	2.711	3.285	1.819	2.975	2.727	2.404	2.621	1.624	3.179	2.492	2.406	2.802	2.18	1.938
4618	53	2	16	-1.3234	0.1397	2.597	2.738	2.681	2.176	2.697	2.633	2.749	2.911	2.434	2.415	2.704	1.846	2.339	2.935	3.094	2.487	2.6	2.777	2.736	1.78	2.346	2.6	2.664	2.568	2.945	2.584	2.79	2.602	2.746	2.676	3.036	3.623	2.49	2.84	2.736	2.827	2.613	2.186	3.366	2.812	2.682	2.882	2.375	2.414
4619	60	2	17	0.6938	0.6799	2.474	2.869	2.639	1.872	2.649	2.628	2.509	2.83	2.727	2.321	2.172	1.95	2.465	2.992	3.208	2.613	2.511	2.485	2.673	1.566	2.273	2.717	2.463	2.442	2.904	2.33	2.848	2.296	2.836	2.622	2.72	2.908	1.753	2.928	2.41	2.592	2.531	1.827	2.32	2.502	2.514	2.482	2.498	2.293
4622	42	2	16	0.1445	0.0977	2.576	2.41	2.615	1.743	2.961	2.801	2.674	3.043	2.221	2.117	2.661	1.926	2.648	3.092	2.271	2.449	2.667	2.62	2.555	1.668	2.162	2.46	2.591	2.436	2.969	2.532	2.803	2.272	2.694	2.49	2.584	3.673	2.417	3.157	2.741	2.614	2.675	1.804	3.396	2.855	2.479	3.129	2.333	2.196
4624	57	2	12	-0.2524	0.203	2.715	2.735	2.667	2.045	2.293	2.721	2.768	2.896	2.716	2.21	2.426	2.213	2.391	3.043	2.627	2.449	2.619	3.088	2.563	1.942	2.392	2.603	2.708	2.364	2.738	2.47	2.739	2.463	3.028	2.761	2.522	3.15	2.609	2.866	2.746	3.009	2.76	1.951	2.261	2.7	2.749	2.696	2.781	2.504
4625	47	2	14	-0.2197	0.1488	2.709	2.55	2.605	1.782	3.429	2.682	2.612	2.823	2.764	2.028	2.863	2.07	2.472	2.932	2.498	2.287	2.667	3.007	2.469	1.452	2.054	2.616	2.572	2.442	3.039	2.406	2.746	2.343	2.834	2.594	3.106	3.253	2.151	2.965	2.572	2.583	2.654	1.734	3.72	2.817	2.487	2.903	2.662	2.09
4626	71	1	17	-0.0801	0.1281	2.448	2.882	2.242	1.833	2.25	2.698	2.189	2.594	2.633	1.948	2.345	1.825	2.158	2.796	2.328	2.222	2.21	2.448	2.235	1.578	1.804	2.463	2.116	2.36	2.613	2.146	2.316	2.182	2.583	2.216	2.61	3.094	2.05	2.507	2.542	2.541	2.485	1.956	2.331	2.589	2.374	2.563	2.471	2.186
4627	52	1	18	0.6164	0.1117	2.704	2.807	2.524	1.787	3.385	2.823	2.579	2.954	2.567	2.406	2.829	1.82	2.635	2.777	3.209	2.418	2.458	2.612	2.229	1.452	2.181	2.721	2.494	2.377	2.807	2.308	2.671	2.245	2.797	2.432	2.828	3.271	2.464	2.998	2.416	2.539	2.645	1.929	3.165	2.661	2.699	3.095	2.472	2.361
4628	56	1	16	-0.9859	0.221	2.481	2.637	2.734	2.056	3.474	2.873	2.66	3.026	2.685	2.329	2.502	1.925	2.464	3.009	2.269	2.835	2.609	2.712	2.272	1.529	2.243	2.6	2.762	2.472	2.852	2.218	2.865	2.6	2.817	2.579	2.433	3.73	2.404	2.944	2.669	2.548	2.751	1.739	3.39	2.67	2.727	3.128	2.256	2.304
4629	65	2	19	0.787	0.1131	2.48	2.625	2.633	1.676	3.462	2.771	2.458	2.904	2.261	2.025	2.743	1.82	2.466	2.794	2.461	2.435	2.485	2.691	2.396	1.585	2.282	2.419	2.57	2.391	2.762	2.397	2.775	2.248	2.612	2.682	2.927	3.652	2.176	2.903	2.582	2.514	2.593	1.756	3.45	2.616	2.459	2.749	2.243	2.137
4630	57	1	17	-1.0614	0.1737	2.471	2.567	2.604	1.655	3.783	2.523	2.482	2.853	2.46	2.105	2.59	1.689	2.37	2.908	2.684	2.243	2.433	2.521	2.33	1.481	1.96	2.818	2.502	2.175	2.501	2.281	2.604	2.29	2.786	2.432	2.199	3.712	1.88	3.01	2.738	2.754	2.512	1.608	3.756	2.477	2.38	2.828	2.336	2.221
4631	76	2	14	-1.0167	0.1801	2.524	2.58	2.64	1.869	3.379	2.486	2.61	2.859	2.21	2.24	2.594	1.851	2.39	2.948	2.5	2.464	2.411	2.558	2.251	1.853	2.294	2.439	2.63	2.307	2.566	2.308	2.699	2.443	2.718	2.569	2.11	3.679	2.196	2.59	2.503	2.107	2.547	1.989	3.06	2.651	2.57	2.791	2.152	2.275
4635	66	2	16	-0.848	0.1444	2.593	2.337	2.469	1.777	3.367	2.684	2.581	3.118	2.555	2.275	2.546	1.977	2.522	3.06	2.379	2.399	2.602	2.441	2.326	1.518	2.062	2.689	2.721	2.485	2.608	2.354	2.775	2.369	2.64	2.655	3.03	3.477	2.127	2.803	2.635	2.687	2.637	1.679	4.023	2.673	2.571	3.055	2.359	2.258
4639	43	2	19	-0.165	0.0994	2.599	2.946	2.707	1.892	3.013	2.739	2.679	2.994	3.017	2.188	2.675	1.972	2.557	3.114	2.692	2.508	2.78	2.987	2.733	1.524	2.253	2.799	2.678	2.459	2.941	2.708	3.004	2.296	2.881	2.738	3.314	3.692	2.524	3.402	2.697	2.801	2.548	1.836	3.186	2.694	2.545	2.942	2.426	2.202
4640	40	1	16	0.207	0.1388	2.877	2.812	2.616	1.979	3.46	2.822	2.691	3.195	2.794	2.459	2.684	2.013	2.649	3.258	2.365	2.443	2.746	2.52	2.498	1.572	2.169	2.612	2.561	2.592	2.923	2.425	2.832	2.361	2.981	2.728	3.105	3.522	2.032	3.128	3.055	2.763	2.736	2.097	3.366	2.773	2.837	3.221	2.632	2.253
4647	41	2	16	-0.6098	0.1495	2.814	2.847	2.682	1.873	2.809	2.9	2.801	2.797	2.564	2.257	2.741	2.205	2.56	3.051	2.469	2.527	2.495	2.765	2.644	1.527	2.186	2.537	2.549	2.481	2.965	2.542	2.839	2.377	2.78	2.708	2.914	2.881	2.679	2.938	2.682	2.792	2.685	2.023	3.466	2.932	2.72	2.733	2.549	2.454
4648	48	1	18	-0.1278	0.0673	2.858	2.73	2.731	2.049	3.624	2.85	2.755	2.873	2.622	2.378	2.647	2.038	2.568	2.972	3.107	2.441	2.742	2.709	2.675	1.756	2.161	2.609	2.622	2.526	2.903	2.667	2.821	2.49	2.984	2.787	2.648	3.76	2.536	3.203	2.499	2.61	2.567	2.051	3.035	2.742	2.536	2.994	2.547	2.353
4656	40	1	16	-0.4276	0.093	2.684	2.802	2.676	2.012	3.291	2.991	2.831	3.055	2.807	2.361	2.845	2.358	2.829	3.074	2.563	2.558	2.975	3.099	2.747	1.743	2.376	2.868	2.745	2.601	3.013	2.591	2.807	2.443	2.986	2.882	2.815	3.797	2.706	3.293	2.97	2.675	2.624	1.962	4.009	2.826	2.814	3.053	2.902	2.345
4660	62	2	14	-0.9007	0.2078	2.626	2.845	2.378	1.826	2.956	2.852	2.606	3.215	2.813	2.329	2.387	2.045	2.307	2.957	3.388	2.553	2.505	2.787	2.446	1.455	2.156	2.776	2.447	2.377	3.468	2.222	2.721	2.318	2.91	2.783	2.292	2.933	2.431	2.74	2.244	2.751	2.655	1.972	2.791	2.649	2.731	2.777	2.63	2.35
4661	77	2	16	-0.8969	0.1265	2.167	2.493	2.56	2.002	3.543	2.456	2.515	2.707	2.365	2.284	2.518	1.805	2.305	2.61	2.614	2.456	2.51	2.744	2.345	1.569	2.287	2.472	2.599	2.425	2.536	2.313	2.671	2.222	2.589	2.488	2.724	3.475	2.398	2.695	2.251	2.337	2.631	2.035	3.663	2.563	2.684	2.736	2.188	2.229
4662	72	1	14	0.8477	0.1019	2.453	2.947	2.647	2.094	3.471	2.713	2.629	2.879	2.248	2.109	2.431	1.932	2.545	2.78	2.214	2.601	2.606	2.39	2.331	1.536	2.216	2.395	2.647	2.444	2.648	2.423	2.679	2.439	2.665	2.575	2.695	3.353	2.313	3.143	2.556	2.554	2.623	1.893	3.196	2.584	2.586	2.668	2.116	2.256
4671	50	1	13	-1.4503	0.1625	2.124	2.867	2.627	1.614	3.099	2.343	2.255	2.677	2.358	1.994	2.725	1.679	2.248	2.651	2.524	2.117	2.537	2.974	2.264	1.44	1.875	2.555	2.593	2.084	2.69	2.35	2.684	1.93	2.542	2.35	2.803	3.387	2.225	2.854	2.474	2.849	2.568	1.648	3.18	2.482	2.23	2.649	2.309	2.024
4676	72	2	14	0.4832	0.2667	2.688	2.559	2.531	1.663	3.394	2.829	2.652	2.82	2.512	2.19	2.624	1.98	2.429	3.095	3.123	2.163	2.585	2.777	2.804	1.394	2.126	2.661	2.48	2.182	2.872	2.694	2.851	2.105	2.782	2.548	3.046	4.32	2.238	3.051	2.589	2.693	2.71	1.781	3.796	2.727	2.637	2.82	2.358	2.134
4679	75	2	20	0.3456	0.0832	2.45	2.761	2.711	1.969	3.141	2.686	2.653	2.931	2.306	2.456	2.752	2.163	2.499	2.838	2.517	2.519	2.677	2.613	2.497	1.611	2.163	2.756	2.637	2.454	2.951	2.51	2.748	2.358	2.754	2.58	2.607	3.217	2.603	3.001	2.623	3.225	2.75	2.001	3.153	2.614	2.791	2.943	2.373	2.524
4684	43	1	20	0.2164	0.1508	2.834	3.121	2.735	1.88	3.74	2.903	2.785	3.079	2.429	2.432	2.866	2.243	2.652	3.218	3.326	2.655	2.682	2.834	2.803	1.919	2.28	2.733	2.738	2.612	3.213	2.536	3.032	2.463	3.221	2.85	3.053	3.706	2.934	3.205	2.853	2.915	2.649	2.089	4.592	3.032	2.757	2.979	2.321	2.498
4686	75	2	20	-0.809	0.2325	2.673	3.25	2.725	1.648	2.945	2.648	2.689	2.958	2.619	2.28	2.604	1.858	2.03	3.099	2.74	2.373	2.565	2.708	2.404	1.572	2.176	2.589	2.676	2.356	2.666	2.527	2.712	2.337	2.657	2.729	2.547	2.336	1.886	3.001	2.895	3.251	2.605	1.741	2.357	2.634	2.709	2.742	2.423	2.23
4687	46	2	19	1.0241	0.0983	2.803	2.679	2.609	1.93	3.793	2.821	2.515	2.953	2.663	2.127	2.552	1.952	2.538	3.04	2.559	2.315	2.837	2.719	2.551	1.525	2.069	2.585	2.604	2.431	3.117	2.482	2.844	2.176	3.034	2.636	2.837	3.745	2.626	3.127	3.045	2.926	2.523	1.888	3.47	2.775	2.517	3.056	2.647	2.186
4690	74	2	16	-1.0468	0.4118	2.525	2.056	2.669	1.747	3.359	2.757	2.549	3.168	2.24	2.208	2.774	1.68	2.385	3.038	2.579	2.53	2.675	3.06	2.627	1.425	2.153	2.593	2.651	2.317	3.026	2.705	2.826	2.175	2.929	2.704	3.153	3.297	2.398	3.241	2.988	2.942	2.745	1.759	3.249	2.689	2.553	3.153	2.437	2.29
4692	73	1	14	-0.193	0.1253	2.173	2.856	2.372	1.659	2.814	2.475	2.24	2.678	2.291	1.975	2.35	1.889	2.25	2.717	2.873	2.395	2.263	2.436	2.211	1.357	1.722	2.457	2.236	2.208	2.765	2.188	2.564	1.954	2.53	2.351	2.514	2.546	2.242	2.758	2.44	3.087	2.459	1.786	3.255	2.545	2.321	2.785	2.248	2.062
4694	45	2	16	0.0512	0.0727	2.947	2.852	2.559	1.963	3.971	2.93	2.769	2.972	2.764	2.419	2.691	2.02	2.449	3.204	2.834	2.769	2.634	3.012	2.565	1.657	2.393	2.822	2.817	2.534	3.005	2.422	2.864	2.454	3.046	2.918	2.737	3.585	2.591	3.288	2.812	2.669	2.669	2.034	3.672	2.857	2.732	3.004	2.745	2.407
4704	74	1	20	-0.0875	0.148	2.35	3.176	2.442	1.643	3.083	2.665	2.365	2.724	2.193	2.068	2.489	1.84	2.388	2.809	2.515	2.431	2.519	2.762	2.336	1.571	2.072	2.542	2.544	2.286	2.991	2.322	2.753	2.207	2.758	2.443	2.523	3.807	2.37	2.886	2.494	2.394	2.409	1.708	3.52	2.561	2.357	2.706	2.16	2.126
4707	76	1	20	0.0359	0.3296	2.146	2.868	2.292	1.691	2.964	2.398	2.081	2.343	2.243	1.959	2.29	1.833	1.804	2.518	2.827	2.256	2.396	2.482	1.663	1.274	1.945	2.235	2.345	2.199	2.678	1.911	2.495	2.029	2.514	2.346	2.296	2.881	1.973	2.691	2.129	2.55	2.29	1.785	2.714	2.461	2.296	2.538	2.428	2.065
4708	74	2	18	-0.615	0.2053	2.497	2.376	2.58	2.139	2.844	2.613	2.587	2.77	2.441	2.382	2.45	1.803	2.622	2.845	2.794	2.365	2.59	2.139	2.239	1.826	2.247	2.286	2.416	2.295	2.965	2.344	2.514	2.178	2.648	2.591	2.9	2.683	2.481	2.672	2.29	2.24	2.57	1.858	2.647	2.59	2.541	2.539	2.21	2.377
4721	48	1	14	0.3156	0.0911	2.437	2.573	2.433	2.001	2.791	2.543	2.454	2.765	2.193	2.227	2.549	1.978	2.312	2.886	2.893	2.351	2.668	2.752	2.593	1.596	2.159	2.602	2.532	2.44	2.759	2.384	2.585	2.339	2.839	2.494	2.637	3.431	2.488	2.95	2.334	2.309	2.507	2.007	2.338	2.514	2.449	2.634	2.118	2.201
4724	53	1	18	0.048	0.1224	2.533	2.959	2.546	1.815	3.911	2.821	2.624	2.924	2.413	2.291	2.667	1.878	2.45	2.968	2.846	2.463	2.531	2.601	2.35	1.385	2.302	2.542	2.516	2.506	2.841	2.355	2.787	2.211	2.94	2.684	2.702	3.795	2.292	2.848	2.739	2.532	2.604	1.727	3.474	2.796	2.716	2.889	2.484	2.256
4733	74	1	22	-0.6328	0.2318	2.356	2.751	2.683	1.726	3.022	2.616	2.503	2.774	2.343	2.096	2.472	1.782	2.307	2.739	2.058	2.267	2.587	2.254	2.221	1.591	2.29	2.521	2.525	2.59	3.126	2.483	2.955	2.507	2.759	2.53	2.739	2.81	2.558	2.953	2.511	2.67	2.684	1.62	3.201	2.555	2.474	2.962	2.205	2.247
4737	56	1	16	0.3551	0.1308	2.758	2.305	2.711	2.072	3.368	2.75	2.75	3.029	2.572	2.32	2.63	2.249	2.42	2.985	3.33	2.518	2.586	2.718	2.787	1.895	2.32	2.703	2.705	2.568	2.979	2.482	2.744	2.516	2.839	2.748	2.924	3.388	2.611	3.126	2.74	2.607	2.619	2.026	3.634	2.838	2.505	2.927	2.806	2.477
4742	44	1	18	1.0208	0.0958	2.732	2.693	2.68	2.214	3.614	3.016	2.758	3.005	2.585	2.572	2.977	2.033	2.754	3.07	2.703	2.689	2.764	3.027	2.825	1.654	2.471	2.584	2.806	2.65	2.922	2.605	3.066	2.58	3.04	2.807	2.395	3.634	2.505	3.323	2.996	2.621	2.779	2.198	3.511	2.956	2.736	3.035	2.53	2.577
4743	45	1	14	-0.0044	0.0661	2.562	2.917	2.823	1.986	4.201	2.967	2.832	2.913	2.554	2.37	2.836	2.176	2.824	2.911	2.738	2.76	2.718	3.182	2.818	1.703	2.372	2.736	2.858	2.691	3.129	2.61	3.028	2.623	3.107	2.867	2.832	4.074	2.537	3.276	2.599	2.589	2.802	1.972	3.78	2.871	2.736	3.048	2.062	2.517
4744	68	1	20	0.2577	0.1636	2.373	2.772	2.657	1.889	3.558	2.618	2.547	3	2.272	2.132	2.688	1.95	2.764	3.006	2.713	2.316	2.612	2.686	2.451	1.546	2.196	2.553	2.566	2.448	2.982	2.507	2.734	2.246	2.838	2.631	2.98	3.827	2.462	3.294	2.484	2.774	2.58	1.956	3.452	2.625	2.623	2.992	2.138	2.182
4746	78	1	20	-0.6441	0.1654	2.228	2.926	2.41	1.7	3.851	2.724	2.136	2.94	2.457	2.021	2.392	1.92	2.21	2.769	3.088	2.165	2.325	2.515	2.273	1.374	1.937	2.631	2.231	2.201	2.799	2.146	2.523	1.961	2.495	2.269	2.397	3.458	1.928	2.928	2.4	3.124	2.436	1.524	3.784	2.518	2.185	2.794	2.282	1.875
4756	65	1	18	0.2371	0.1307	2.549	2.817	2.478	2.018	2.787	2.739	2.526	2.815	2.627	2.251	2.65	2.07	2.575	2.929	2.547	2.472	2.534	2.626	2.498	1.576	2.141	2.391	2.573	2.474	2.947	2.355	2.687	2.187	2.842	2.573	2.953	3.684	2.661	3.029	2.619	2.573	2.562	2.024	2.791	2.665	2.563	2.858	2.336	2.166
4761	48	1	14	-0.8073	0.0813	2.499	2.825	2.344	1.664	3.345	2.691	2.523	2.826	2.311	2.264	2.529	1.852	2.433	2.883	2.609	2.246	2.525	2.702	2.359	1.393	2.067	2.569	2.36	2.311	2.484	2.282	2.65	2.265	2.671	2.415	2.791	3.416	2.196	2.913	2.516	2.534	2.363	1.668	3.508	2.628	2.55	2.894	2.292	2.228
4776	60	2	18	0.7952	0.0804	2.586	2.793	2.534	2.144	3.072	2.928	2.594	3.045	2.371	2.382	2.671	2.03	2.177	3.057	3.114	2.75	2.566	2.409	2.357	1.686	2.282	2.651	2.764	2.486	2.83	2.418	2.835	2.341	2.838	2.713	2.821	3.426	2.586	3.087	2.555	2.632	2.83	2.132	4.084	3.017	2.624	3.216	2.334	2.585
4778	46	1	22	0.6707	0.131	2.867	3.073	2.838	2.025	3.482	2.921	2.799	3.113	2.615	2.454	2.937	2.206	2.949	3.095	2.602	2.517	2.956	3.077	2.732	1.602	2.448	2.665	2.813	2.754	3.148	2.794	3.129	2.6	2.956	2.834	2.826	3.592	2.776	3.231	2.575	2.855	2.965	1.985	3.811	2.806	2.829	2.982	2.583	2.524
4779	76	1	16	-0.1502	0.1895	2.434	2.91	2.686	2.067	2.839	2.785	2.561	2.782	2.638	2.105	2.421	2.065	2.602	2.693	2.426	2.759	2.689	2.249	2.33	1.589	2.297	2.837	2.672	2.358	3.062	2.312	2.733	2.413	2.686	2.541	2.779	2.582	2.457	3.108	2.622	2.272	2.612	1.996	3.151	2.57	2.498	2.702	2.185	2.153
4782	57	2	18	-0.4936	0.1481	2.572	2.807	2.671	1.747	2.882	2.617	2.735	2.973	2.533	2.258	2.548	1.901	2.274	3.003	3.1	2.631	2.611	2.573	2.574	1.313	2.195	2.64	2.594	2.583	3.297	2.455	2.855	2.435	2.822	2.671	2.991	3.562	2.488	3.299	2.696	2.962	2.68	1.772	3.793	2.825	2.733	3.024	2.376	2.326
4785	75	2	22	-0.4008	0.3183	2.495	3.266	2.611	2.271	2.433	2.329	2.651	2.561	2.267	2.15	2.381	2.139	2.289	3.028	2.768	2.282	2.465	2.261	2.292	1.891	2.113	2.595	2.484	2.35	2.848	2.167	2.589	2.27	2.661	2.669	2.726	2.263	2.559	2.706	2.51	3.039	2.589	2.085	2.81	2.529	2.657	2.748	2.584	2.339
4787	52	2	21	0.834	0.079	2.624	2.869	2.537	1.917	3.223	2.653	2.648	2.782	2.468	2.275	2.717	1.736	2.59	2.872	2.704	2.425	2.573	2.794	2.531	1.646	2.249	2.44	2.609	2.276	3.071	2.404	2.792	2.35	2.78	2.709	3.27	3.679	2.049	2.986	2.757	2.685	2.563	1.844	3.302	2.688	2.663	3.047	2.236	2.356
4790	73	2	20	-0.7903	0.1376	2.469	2.668	2.591	1.687	3.369	2.829	2.58	2.781	2.115	2.227	2.5	1.886	2.281	2.884	2.798	2.35	2.73	2.428	2.457	1.679	2.137	2.512	2.515	2.302	2.625	2.318	2.611	2.279	2.806	2.486	2.956	3.391	2.164	2.97	2.512	2.722	2.529	1.616	3.956	2.75	2.474	3.005	2.35	2.134
4792	72	2	16	0.2053	0.205	2.347	2.653	2.547	1.843	3.345	2.652	2.438	2.761	2.184	2.049	2.474	1.909	2.367	2.761	3.221	2.389	2.635	2.797	2.449	1.45	2.115	2.317	2.543	2.279	2.956	2.398	2.599	2.137	2.624	2.483	2.789	3.028	2.46	2.996	2.476	2.786	2.593	1.886	4.025	2.661	2.442	2.887	2.186	2.167
4794	72	1	20	-0.0859	0.3145	2.535	2.555	2.523	1.7	3.522	2.697	2.542	2.773	2.277	2.074	2.611	2.016	2.444	2.811	2.738	2.389	2.558	2.484	2.261	1.561	2.11	2.581	2.504	2.326	2.863	2.362	2.712	2.288	2.598	2.519	3.148	3.418	2.288	2.916	2.282	2.778	2.43	1.66	3.529	2.649	2.402	2.704	2.223	2.229
4795	75	2	18	-0.4864	0.1004	2.361	3.132	2.494	1.855	3.166	2.751	2.444	2.888	2.571	2.221	2.534	1.859	2.417	2.719	2.549	2.382	2.615	2.631	2.456	1.584	2.268	2.794	2.559	2.212	2.818	2.313	2.619	2.321	2.766	2.523	2.304	3.83	2.286	3.086	2.395	2.43	2.541	1.769	3.001	2.814	2.504	2.996	2.222	2.331
4800	50	1	17	1.3764	0.0965	2.603	2.929	2.654	1.947	3.335	2.737	2.727	3.015	2.706	2.249	2.426	2.169	2.552	3.046	3.467	2.433	2.641	2.614	2.553	1.583	2.204	2.73	2.669	2.513	3.11	2.486	2.888	2.505	2.91	2.724	2.682	3.435	2.476	3.25	2.721	2.785	2.539	1.976	3.25	2.755	2.619	2.907	2.303	2.38
4801	80	2	18	0.1068	0.2429	2.473	3.377	2.745	1.934	2.937	2.751	2.598	2.889	2.371	2.264	2.333	1.936	2.015	2.929	2.847	2.529	2.416	2.231	2.337	1.521	2.243	2.625	2.513	2.472	3.138	2.243	2.682	2.465	2.702	2.734	2.951	2.977	2.555	2.874	2.478	3.001	2.62	1.931	2.957	2.583	2.514	2.686	2.346	2.381
4802	72	1	14	-0.9837	0.1369	2.343	2.746	2.518	1.877	3.587	2.755	2.561	2.594	2.033	2.051	2.353	2.06	2.26	2.798	2.6	2.281	2.5	2.498	2.303	1.471	2.15	2.392	2.4	2.46	2.789	2.276	2.624	2.366	2.633	2.491	2.437	3.116	2.261	3.131	2.521	2.546	2.701	1.776	3.713	2.646	2.475	2.673	2.218	2.168
4806	77	2	14	-1.3469	0.1329	2.285	2.42	2.59	1.604	2.955	2.324	2.403	2.515	2.093	2.168	2.645	1.649	2.257	2.504	2.679	1.882	2.292	2.603	2.465	1.387	1.861	2.195	2.222	2.28	2.725	2.245	2.497	2.246	2.524	2.393	2.603	2.639	2.128	2.461	2.674	2.369	2.585	1.673	2.883	2.357	2.331	2.661	2.213	2.167
4808	54	2	14	-0.9524	0.2675	2.371	2.631	2.466	1.864	3.055	2.746	2.507	2.894	2.989	2.268	2.573	2.016	2.249	2.949	2.749	2.224	2.726	2.976	2.512	1.563	2.069	2.681	2.439	2.441	2.976	2.462	2.713	2.285	2.796	2.65	2.618	3.219	2.263	2.876	2.662	2.936	2.544	1.904	2.989	2.545	2.487	3.032	2.537	2.421
4810	72	1	20	-0.0474	0.3049	2.477	2.697	2.591	1.646	2.779	2.631	2.658	2.772	2.184	2.331	2.514	1.853	2.423	2.889	2.282	2.126	2.519	2.62	2.316	1.515	2.035	2.267	2.497	2.408	2.873	2.382	2.7	2.421	2.728	2.522	2.902	3.673	2.388	2.62	2.561	2.321	2.494	1.629	3.361	2.527	2.533	2.773	2.3	2.237
4812	77	2	18	-0.1729	0.1273	2.48	3.39	2.922	2.174	3.33	2.599	2.754	2.953	2.767	2.41	2.668	1.906	2.552	3.128	2.557	2.575	2.711	2.695	2.611	2.015	2.316	2.715	2.738	2.453	2.985	2.567	2.862	2.504	2.71	2.658	3.149	2.843	2.694	2.905	2.822	2.978	2.735	2.214	3.582	2.816	2.751	3.073	2.991	2.476
4817	48	2	12	0.0139	0.1622	2.253	2.281	2.474	1.802	2.979	2.755	2.492	2.772	2.752	2.232	2.778	1.94	2.499	2.744	1.938	2.456	2.558	2.863	2.501	1.703	2.184	2.542	2.532	2.378	2.704	2.405	2.645	2.33	2.666	2.435	2.736	3.484	2.232	2.887	2.715	2.78	2.547	1.833	3.276	2.73	2.62	2.813	2.409	2.364
4819	42	1	18	0.5596	0.1317	2.551	3.053	2.57	1.838	3.865	2.977	2.637	3.051	2.798	2.259	2.786	2.184	2.562	3.055	3.027	2.473	2.526	2.835	2.577	1.557	2.06	2.703	2.595	2.483	3.019	2.435	2.777	2.293	2.939	2.724	2.8	3.826	2.478	3.436	2.832	2.833	2.714	1.994	3.697	2.827	2.542	2.914	2.67	2.364
4820	54	2	18	-0.1098	0.1657	2.299	2.865	2.675	1.757	3.163	2.747	2.707	2.781	2.74	2.313	2.949	1.964	2.54	2.847	2.556	2.464	2.628	2.92	2.464	1.418	2.078	2.874	2.574	2.492	2.962	2.43	2.943	2.328	2.641	2.567	3.163	3.492	2.401	2.955	2.667	2.743	2.65	1.804	3.479	2.784	2.614	3.054	2.564	2.431
4822	51	2	14	-0.891	0.3409	2.578	2.987	2.632	1.884	3.137	2.849	2.682	2.959	2.594	2.243	2.757	2.004	2.504	3.01	2.874	2.452	2.558	2.9	2.56	1.74	2.403	2.656	2.649	2.491	2.986	2.571	2.852	2.571	2.849	2.683	2.923	3.547	2.599	2.809	2.609	2.924	2.728	2.081	3.45	2.604	2.617	2.787	2.226	2.325
4824	51	1	12	-0.6031	0.1072	2.592	2.626	2.573	1.812	3.954	2.825	2.736	3.013	2.825	2.364	2.765	2.006	2.68	3.084	2.314	2.48	2.686	2.903	2.678	1.383	2.315	2.744	2.624	2.571	2.754	2.654	2.861	2.401	2.859	2.709	2.871	3.955	2.07	3.164	2.762	2.698	2.544	1.89	4	2.837	2.661	2.978	2.602	2.292
4825	48	1	16	0.2473	0.1825	2.662	2.753	2.648	1.82	3.716	2.933	2.681	3.05	2.578	2.218	2.864	1.76	2.694	3.017	2.812	2.558	2.87	2.927	2.578	1.523	2.241	2.591	2.854	2.537	2.788	2.562	2.939	2.337	3.048	2.685	3.038	4.015	2.379	3.216	2.607	2.556	2.743	1.72	3.478	2.83	2.646	2.916	2.447	2.156
4827	51	2	16	0.8279	0.0957	2.368	2.672	2.608	1.933	3.539	2.904	2.589	2.904	2.611	2.277	2.713	2.251	2.335	2.999	3.634	2.556	2.513	2.75	2.434	1.582	2.272	2.666	2.662	2.497	2.927	2.322	2.659	2.404	2.849	2.645	3.034	3.714	2.459	2.944	2.413	2.455	2.336	2.124	4.219	2.808	2.6	2.801	2.097	2.431
4829	40	2	20	0.6206	0.073	2.723	2.865	2.589	1.883	3.049	2.868	2.683	2.834	2.698	2.291	2.529	2.014	2.606	3.011	2.842	2.411	2.67	2.651	2.392	1.695	2.271	2.554	2.472	2.307	3.012	2.442	2.828	2.296	2.773	2.713	2.785	3.218	2.508	2.986	2.645	2.504	2.59	1.818	3.046	2.751	2.64	2.85	2.591	2.448
4834	40	1	19	-0.1174	0.2065	2.789	2.701	2.666	1.824	3.461	2.869	2.619	3.184	2.874	2.073	3.136	2.099	2.664	3.304	2.954	2.27	3.209	2.834	2.694	1.451	1.954	2.644	2.467	2.624	2.956	2.663	3.038	2.211	3.201	2.884	3.726	3.598	2.63	3.058	3.017	2.567	2.846	1.785	2.566	2.88	2.727	3.117	2.711	2.193
4837	71	1	16	-0.6006	0.0839	2.294	2.602	2.61	1.679	2.933	2.436	2.393	2.789	2.344	1.979	2.514	1.886	2.12	2.72	2.438	2.18	2.701	2.479	2.273	1.323	1.897	2.457	2.538	2.304	2.649	2.211	2.638	2.179	2.648	2.407	2.575	3.303	2.187	2.982	2.51	2.751	2.394	1.677	3.2	2.626	2.354	2.731	2.238	2.172
4838	72	2	18	0.5646	0.2445	2.517	3.187	2.693	2.157	3.722	2.641	2.656	2.921	2.358	2.242	2.794	2.134	2.659	2.996	2.906	2.575	2.594	2.607	2.489	1.693	2.285	2.538	2.704	2.541	3.026	2.553	2.813	2.548	2.728	2.749	2.364	3.585	2.425	3.146	2.732	2.782	2.782	2.1	3.572	2.803	2.674	2.82	2.042	2.325
4839	53	2	18	-0.2068	0.1044	2.753	2.298	2.612	2.03	3.342	2.965	2.695	2.906	2.546	2.259	2.714	2.058	2.695	3.201	2.789	2.394	2.852	2.787	2.535	1.611	2.185	2.775	2.582	2.456	3.163	2.551	2.823	2.321	2.886	2.715	2.921	4.067	2.517	3.258	2.797	2.588	2.604	2.067	3.648	2.862	2.784	3.045	2.355	2.296
4840	53	2	15	0.5104	0.1244	2.565	2.315	2.42	1.72	2.62	2.561	2.574	2.744	2.442	2.306	2.591	2.015	2.373	2.783	2.914	2.309	2.452	2.557	2.328	1.442	1.985	2.406	2.381	2.362	2.887	2.27	2.697	2.187	2.808	2.349	2.898	3.009	2.356	3.054	2.695	2.532	2.344	1.784	3.239	2.683	2.525	2.829	2.555	2.297
4842	66	2	18	-0.7604	0.5385	2.354	2.811	2.427	1.486	2.964	2.653	2.443	2.648	2.05	1.95	2.176	1.666	2.194	2.906	3.009	1.834	2.451	2.263	2.354	1.229	1.859	2.245	2.311	1.973	2.689	2.123	2.376	2.042	2.531	2.426	2.215	3.319	1.764	2.47	2.127	2.245	2.202	1.451	2.948	2.454	2.264	2.746	2.234	2.049
4846	75	2	18	-0.4364	0.3256	2.381	2.928	2.375	1.519	3.727	2.723	2.395	2.849	2.359	2.162	2.592	1.937	2.359	2.841	3.155	2.098	2.51	2.555	2.438	1.39	1.992	2.586	2.418	2.26	2.734	2.389	2.662	2.151	2.719	2.594	2.715	3.349	2.37	2.962	2.589	2.572	2.507	1.583	3.646	2.748	2.481	2.871	2.253	2.051
4847	80	1	14	0.0446	0.1134	2.572	3.285	2.695	1.905	3.375	2.821	2.728	3.01	2.458	2.27	2.465	2.016	2.783	3.211	2.494	2.557	2.611	2.413	2.602	1.386	2.261	2.607	2.605	2.553	3.054	2.62	2.934	2.52	2.734	2.758	2.909	3.593	2.693	3.167	2.614	3.398	2.829	1.968	3.229	2.864	2.753	3.058	2.354	2.281
4850	51	1	14	-0.1788	0.0659	2.539	2.652	2.672	1.882	3.566	2.633	2.55	2.883	2.331	2.294	2.9	2.09	2.629	2.921	2.457	2.483	2.782	2.79	2.699	1.567	2.211	2.429	2.693	2.412	2.954	2.461	2.82	2.311	2.722	2.653	2.855	3.726	2.478	3.197	2.791	2.556	2.721	1.806	3.947	2.533	2.578	2.91	2.2	2.253
4861	73	2	16	0.1155	0.2256	2.523	2.678	2.456	1.694	3.449	2.523	2.227	2.791	1.942	2.023	2.651	1.728	2.249	2.883	2.913	2.22	2.436	2.552	2.317	1.315	1.989	2.551	2.401	2.131	2.953	2.319	2.552	2.09	2.773	2.393	2.667	3.619	2.529	2.888	2.35	2.159	2.401	1.748	3.737	2.522	2.291	2.856	2.139	2.211
4862	50	1	16	-0.0485	0.1032	2.604	2.602	2.58	1.727	3.359	2.733	2.606	2.803	2.602	2.147	2.59	1.97	2.225	2.787	2.794	2.532	2.584	2.487	2.537	1.483	2.058	2.423	2.62	2.483	2.757	2.333	2.724	2.176	2.642	2.476	3.246	3.79	2.282	3.175	2.544	2.55	2.671	1.843	4.266	2.872	2.6	2.908	2.438	2.396
4863	51	2	18	1.1478	0.1084	2.588	2.558	2.458	1.847	3.521	2.527	2.543	2.753	2.268	2.165	2.723	1.883	2.485	2.86	2.971	2.443	2.618	2.857	2.451	1.405	2.129	2.609	2.616	2.371	2.837	2.443	2.856	2.198	2.956	2.504	3.014	3.652	2.539	3.062	2.79	2.626	2.724	1.728	3.827	2.521	2.592	2.848	2.593	2.232
4868	44	1	14	1.306	0.3561	2.367	2.642	2.509	2.089	3.408	2.742	2.7	2.85	2.965	2.478	2.504	2.318	2.316	2.89	2.508	2.38	2.641	2.676	2.544	1.937	2.198	2.622	2.721	2.581	2.9	2.442	2.705	2.433	2.679	2.579	2.476	3.183	2.466	3.093	2.71	2.115	2.694	2.029	3.632	2.595	2.705	2.9	2.397	2.428
4869	60	2	14	0.1392	0.2185	2.785	2.88	2.771	2.085	3.557	2.637	2.551	2.955	2.328	2.259	2.699	2.053	2.502	2.994	2.81	2.513	2.639	2.801	2.576	1.739	2.236	2.561	2.712	2.543	3.031	2.447	2.904	2.424	2.805	2.707	2.819	3.613	2.695	3.045	2.555	2.203	2.754	2.155	3.681	2.81	2.616	2.963	2.229	2.326
4870	52	1	14	-0.4113	0.1017	2.396	2.595	2.639	1.731	4.034	2.844	2.468	2.968	2.323	2.16	2.88	1.856	2.687	2.929	2.941	2.37	2.618	2.838	2.666	1.538	2.074	2.441	2.552	2.397	2.996	2.411	2.671	2.253	2.862	2.488	2.391	3.334	2.323	3.044	2.651	2.673	2.581	1.687	3.532	2.838	2.516	2.881	2.448	2.211
4871	55	1	14	0.3992	0.0892	2.52	2.818	2.685	1.947	3.687	2.789	2.586	3.02	2.66	2.365	2.621	2.073	2.531	2.913	3.282	2.502	2.691	2.552	2.684	1.385	2.173	2.826	2.71	2.525	3.022	2.53	2.791	2.522	3.013	2.673	2.916	3.664	2.494	3.003	2.492	2.326	2.518	2.038	3.709	2.602	2.503	2.926	2.29	2.489
4872	44	1	16	0.9207	0.1271	2.59	2.854	2.567	1.747	3.338	2.702	2.756	2.87	2.292	2.214	2.824	1.915	2.372	3.078	2.71	2.329	2.623	3.093	2.645	1.455	2.235	2.496	2.606	2.478	3.138	2.353	2.759	2.344	2.875	2.718	2.809	3.618	2.424	3.178	2.712	2.631	2.414	1.839	3.751	2.706	2.612	3.01	2.2	2.245
4875	44	1	16	-0.0919	0.1285	2.657	2.932	2.698	1.792	3.683	2.901	2.648	3.12	2.722	2.405	2.936	1.97	2.561	3.046	2.81	2.37	2.749	3.046	2.573	1.753	2.099	2.658	2.655	2.518	3.112	2.469	2.93	2.329	2.99	2.664	2.806	4.099	2.665	2.963	2.873	2.943	2.706	1.839	3.303	2.92	2.66	3.069	2.47	2.231
4881	41	2	12	-0.6036	0.1013	2.667	2.768	2.658	1.93	3.479	2.703	2.763	2.784	2.478	2.173	2.831	2.045	2.773	2.948	3.032	2.459	2.676	2.871	2.545	1.958	2.351	2.507	2.744	2.49	2.846	2.616	2.889	2.511	2.898	2.742	2.831	3.522	2.535	2.928	2.822	2.588	2.887	2.277	3.731	2.828	2.727	3.069	2.304	2.34
4884	55	1	12	0.4671	0.2144	2.304	2.41	2.661	1.713	3.401	2.866	2.65	3.095	2.47	2.143	2.534	2.047	2.485	2.982	2.607	2.444	2.782	2.659	2.449	1.427	2.031	2.473	2.764	2.509	2.868	2.441	2.906	2.317	2.788	2.68	3.149	4.03	2.069	3.056	2.611	2.732	2.805	1.822	3.925	2.733	2.568	2.901	2.424	2.117
4885	55	2	12	-0.3376	0.2249	2.19	2.751	2.384	1.661	3.304	2.508	2.455	2.843	2.582	2.189	2.418	1.756	2.203	2.786	2.643	2.186	2.357	2.312	2.338	1.518	2.048	2.356	2.513	2.201	2.713	2.244	2.514	2.136	2.707	2.522	2.986	3.396	2.209	2.869	2.464	3.137	2.346	1.642	3.403	2.548	2.394	2.657	2.453	2.226
4886	44	2	14	-0.4984	0.2452	2.651	2.803	2.706	1.854	3.359	2.776	2.559	3.076	2.501	2.262	3.034	1.864	2.478	2.958	3.157	2.393	2.788	3.094	2.593	1.329	1.983	2.651	2.601	2.53	2.986	2.556	2.944	2.309	2.982	2.65	3.03	3.788	2.257	3.074	2.773	2.657	2.623	1.838	3.591	2.668	2.717	3.138	2.21	2.349
4888	50	1	16	-0.5389	0.1756	2.363	2.804	2.417	1.659	3.975	2.811	2.517	3.053	2.711	2.266	2.557	2.022	2.65	3.13	2.725	2.412	2.4	2.737	2.357	1.514	2.259	2.664	2.601	2.437	3.138	2.355	2.739	2.279	3.071	2.655	2.737	3.67	2.678	3.271	2.663	2.379	2.571	1.788	4.045	2.954	2.485	3.14	2.801	2.369
4889	44	2	13	0.2322	0.1096	2.793	2.779	2.719	1.855	3.305	2.821	2.548	2.967	2.355	2.021	2.843	1.942	2.543	3.035	2.476	2.405	2.587	2.882	2.64	1.494	2.148	2.584	2.502	2.42	2.934	2.23	2.825	2.311	2.801	2.593	2.743	3.944	2.426	3.117	2.604	2.572	2.604	1.813	3.531	2.876	2.566	2.918	2.392	2.289
4890	48	1	17	0.5915	0.2332	2.654	2.924	2.694	2.019	4.04	2.87	2.81	2.795	2.522	2.346	2.826	2.071	2.743	3.041	3.15	2.706	2.676	2.684	2.473	1.73	2.302	2.651	2.754	2.474	3.163	2.435	2.978	2.361	2.992	2.733	3.209	3.821	2.576	3.206	2.669	2.433	2.775	2.17	3.914	2.774	2.638	3.018	2.301	2.453
4891	57	2	12	-0.437	0.2959	2.483	3.225	2.792	1.786	2.643	2.698	2.52	2.694	2.696	2.315	2.401	1.854	2.233	2.906	2.5	2.444	2.587	2.585	2.531	1.655	2.309	2.706	2.642	2.453	2.876	2.505	2.773	2.356	2.871	2.57	2.792	2.953	2.65	2.842	2.413	2.865	2.648	1.925	2.928	2.605	2.61	2.862	2.655	2.115
4892	58	2	16	0.1024	0.124	2.609	2.584	2.581	1.897	3.298	2.814	2.661	3.08	2.76	2.408	2.67	1.961	2.325	2.964	3.209	2.419	2.592	2.462	2.316	1.345	2.161	2.595	2.571	2.515	2.436	2.236	2.717	2.304	2.761	2.639	2.993	3.42	2.288	2.932	2.697	2.475	2.639	1.92	3.654	2.596	2.614	3.072	2.838	2.359
4894	76	1	16	-0.0704	0.1946	2.358	2.256	2.505	1.829	2.538	2.549	2.373	2.514	2.365	1.855	2.221	1.85	2.09	2.464	2.213	2.146	2.355	2.32	2.214	1.49	2	2.578	2.299	2.262	2.356	2.068	2.426	2.133	2.51	2.397	1.889	2.615	2.122	2.944	2.422	3.003	2.428	1.831	3.074	2.463	2.398	2.589	2.206	2.033
4897	57	2	16	0.562	0.1619	2.37	2.77	2.434	1.654	3.483	2.577	2.223	2.714	2.509	2.073	2.716	1.679	2.247	2.718	3.204	2.072	2.548	2.916	2.4	1.467	1.965	2.713	2.409	2.197	2.821	2.308	2.62	2.057	2.613	2.389	2.821	3.503	2.031	2.865	2.295	2.588	2.429	1.566	3.805	2.621	2.339	3.016	2.132	2.094
4898	50	1	14	0.0604	0.1106	2.399	2.896	2.417	2.03	3.795	2.787	2.525	2.769	2.613	2.283	2.665	2.115	2.731	2.744	3.24	2.362	2.565	2.656	2.622	1.825	2.344	2.691	2.494	2.412	2.795	2.414	2.699	2.316	2.809	2.56	2.87	3.795	2.502	3.069	2.638	2.574	2.566	1.932	3.228	2.823	2.491	2.77	2.773	2.238
4900	77	2	16	-0.2044	0.3202	2.519	2.808	2.332	2.099	3.549	2.519	2.217	2.902	2.355	2.449	2.717	3.226	2.734	3.006	1.737	2.131	2.497	2.932	2.469	3.226	2.284	2.852	1.948	1.832	2.893	2.785	2.624	1.856	2.654	2.564	3.362	2.767	1.817	2.555	2.592	2.525	2.604	1.729	3.386	2.293	2.479	2.799	2.512	2.091
4901	57	1	20	0.4813	0.168	2.478	2.629	2.583	1.713	3.445	2.746	2.549	3.041	2.188	2.305	2.808	1.882	2.629	2.938	3.14	2.372	2.641	2.967	2.38	1.535	2.084	2.573	2.586	2.377	2.809	2.343	2.644	2.284	2.682	2.551	2.454	3.769	2.042	3.175	2.455	2.43	2.614	1.837	4.006	2.847	2.401	2.954	2.568	2.228
4902	66	2	18	-0.276	0.1336	2.432	2.894	2.558	1.97	2.647	2.568	2.536	2.837	2.492	2.075	2.627	1.97	2.442	2.885	2.903	2.315	2.571	2.583	2.45	1.766	2.118	2.498	2.597	2.381	2.951	2.556	2.752	2.273	2.791	2.535	2.792	3.622	2.495	2.994	2.632	2.619	2.688	1.917	3.347	2.756	2.679	2.967	2.637	2.141
4903	76	1	20	0.272	0.1801	2.665	2.935	2.798	2.067	3.226	2.812	2.503	2.839	2.475	2.192	2.605	1.926	2.489	2.915	2.589	2.202	2.724	2.34	2.296	1.494	2.069	2.538	2.538	2.245	2.977	2.538	2.778	2.159	2.821	2.583	2.643	3.495	2.199	3.063	2.613	3.061	2.761	1.848	2.832	2.771	2.643	2.856	2.536	2.251
4904	58	2	16	-0.2442	0.1167	2.289	2.797	2.66	1.799	3.517	2.583	2.452	2.834	2.502	2.028	2.781	1.766	2.593	2.818	3.203	2.308	2.528	2.866	2.473	1.357	2.097	2.568	2.623	2.282	3.229	2.254	2.63	2.165	2.575	2.496	2.734	3.543	2.342	3.078	2.659	2.737	2.519	1.794	3.591	2.729	2.509	2.827	2.58	2.046
4905	69	2	12	-0.9439	0.2681	2.668	2.996	2.691	1.773	2.983	2.759	2.521	2.812	2.489	2.291	2.588	1.847	2.288	2.984	2.751	2.475	2.675	2.557	2.566	1.687	2.236	2.451	2.563	2.393	2.631	2.414	2.823	2.115	2.801	2.588	3.228	4.027	2.505	3.04	2.564	2.391	2.711	1.794	3.075	2.611	2.65	2.797	2.556	2.336
4906	68	2	16	-0.9257	0.1765	2.374	2.782	2.541	2.054	3.617	2.797	2.624	3.001	2.205	2.341	2.713	2.004	2.28	2.845	2.607	2.397	2.52	2.987	2.413	1.596	2.22	2.607	2.489	2.298	2.814	2.296	2.594	2.444	2.738	2.605	2.408	3.212	2.588	3.022	2.619	2.547	2.465	2.019	3.771	2.826	2.644	2.973	2.422	2.527
4909	53	2	18	0.2652	0.1219	2.675	3.17	2.645	1.979	4.054	2.823	2.68	2.773	2.594	2.278	2.695	2.072	2.584	2.919	3.277	2.648	2.555	2.97	2.697	1.524	2.233	2.612	2.6	2.542	2.93	2.461	2.828	2.448	2.749	2.605	2.911	3.217	2.334	3.095	2.846	2.879	2.456	2.056	3.994	2.928	2.516	3.015	2.647	2.389
4910	64	1	16	0.525	0.1278	2.425	2.211	2.495	1.921	3.421	2.609	2.356	2.759	2.31	2.223	2.657	2.114	2.269	2.809	3.258	2.436	2.49	2.486	2.065	1.59	2.077	2.339	2.656	2.287	2.556	2.153	2.561	2.225	2.672	2.445	2.416	3.973	2.328	3.227	2.483	2.329	2.43	2.067	3.141	2.688	2.439	2.597	2.293	2.238
4912	58	1	16	-0.0254	0.3198	2.572	2.496	2.65	1.931	3.177	2.722	2.556	2.869	2.501	2.144	2.728	1.999	2.493	3.028	2.791	2.473	2.625	2.516	2.502	1.512	2.154	2.773	2.542	2.394	2.954	2.377	2.912	2.44	2.841	2.678	3.039	3.567	2.24	2.875	2.601	2.819	2.535	1.765	2.933	2.811	2.624	2.93	2.582	2.178
4914	74	2	13	-1.0012	0.3474	2.49	2.422	2.541	1.629	2.567	2.437	2.274	2.399	2.599	2.056	2.858	1.851	2.315	2.56	2.269	2.189	2.389	2.48	2.194	1.405	2.051	2.984	2.374	2.239	3.053	2.488	2.757	2.044	2.413	2.31	2.721	3.27	2.251	3.265	2.473	2.654	2.705	1.755	3.053	2.4	2.35	2.515	2.897	2.12
4916	64	2	18	0.053	0.2781	2.655	2.595	2.793	1.992	3.469	2.946	2.695	2.996	2.684	2.412	2.724	2.013	2.583	3.094	2.519	2.429	2.815	2.79	2.799	1.534	2.358	2.441	2.852	2.52	2.966	2.646	2.934	2.499	2.983	2.819	2.976	3.337	2.601	3.094	3.032	2.369	2.892	1.945	3.459	2.895	2.698	2.932	2.593	2.499
4918	71	2	18	0.367	0.1555	2.058	2.618	2.515	1.783	3.301	2.71	2.374	2.863	2.383	2.167	2.56	1.902	2.275	2.746	3.569	2.322	2.364	2.626	2.238	1.412	2.02	2.39	2.437	2.274	3.033	2.318	2.656	2.078	2.657	2.267	2.928	4.051	2.227	3.077	2.626	2.805	2.401	1.659	3.666	2.662	2.349	2.929	2.605	2.298
4919	59	2	16	0.33	0.0917	2.578	2.841	2.548	1.919	3.395	2.747	2.597	2.826	2.618	2.448	2.488	1.963	2.509	3.082	3.058	2.262	2.505	2.476	2.268	1.502	2.079	2.649	2.531	2.337	2.808	2.439	2.823	2.382	2.699	2.57	2.935	3.351	2.244	2.969	2.81	2.428	2.503	1.868	4.056	2.741	2.633	2.849	2.584	2.45
4923	57	2	14	-0.451	0.1733	2.652	3.058	2.637	1.863	3.586	2.921	2.734	2.901	2.467	2.306	2.666	1.88	2.424	3.092	2.384	2.812	2.611	2.815	2.424	1.811	2.285	2.695	2.666	2.61	2.734	2.367	2.917	2.465	2.843	2.773	2.818	3.802	2.146	3.129	2.856	2.806	2.59	1.887	4.061	2.833	2.729	2.966	2.205	2.336
4924	80	2	12	-0.321	0.1032	2.436	3.341	2.603	1.724	3.001	2.736	2.446	2.939	2.634	2.219	2.673	1.967	2.418	2.871	2.783	2.28	2.478	2.85	2.63	1.332	2.054	2.611	2.467	2.282	2.995	2.396	2.675	2.117	2.781	2.508	2.598	3.79	2.337	2.873	2.664	2.833	2.666	1.611	3.277	2.614	2.485	2.822	2.851	2.151
4926	47	2	18	0.9082	0.1042	2.257	2.353	2.726	2.047	3.174	2.606	2.559	2.822	2.145	2.169	2.711	2.002	2.395	2.981	3.024	2.605	2.729	2.824	2.542	1.671	2.074	2.631	2.777	2.418	2.828	2.51	2.984	2.381	2.764	2.586	2.973	3.899	2.327	3.078	2.849	2.69	2.733	1.824	3.463	2.72	2.553	2.947	2.227	2.27
4927	45	1	18	0.4996	0.1169	2.497	2.834	2.706	2.047	3.388	2.898	2.792	2.846	2.551	2.473	2.754	1.927	2.691	2.942	2.797	2.584	2.656	2.526	2.617	1.65	2.212	2.774	2.758	2.599	2.973	2.489	2.859	2.532	2.98	2.84	2.864	3.845	2.475	3.025	2.646	2.842	2.783	1.99	3.634	2.55	2.558	2.827	2.866	2.171
4929	57	2	14	0.116	0.1761	2.726	2.589	2.73	1.731	3.268	3.1	2.706	2.965	2.537	2.401	2.812	2.922	2.531	3.068	2.636	2.523	2.814	2.937	2.571	2.176	2.274	2.681	2.751	2.325	2.948	2.498	2.911	2.376	2.818	2.708	2.776	3.632	2.546	2.88	2.599	2.847	2.723	2.058	3.19	2.898	2.621	3.087	2.289	2.391
4930	54	2	16	0.2654	0.2315	2.771	2.616	2.653	1.649	3.199	2.849	2.541	2.669	2.85	2.227	2.783	1.991	2.552	3.039	2.215	2.415	2.817	2.799	2.489	1.588	2.225	2.702	2.588	2.43	2.955	2.359	2.748	2.355	2.811	2.687	2.994	3.609	2.295	3.038	2.87	2.56	2.789	1.627	2.988	2.755	2.542	2.7	2.487	2.312
4933	59	1	19	-0.0298	0.1521	2.259	2.853	2.437	1.71	3.153	2.591	2.178	2.887	2.401	2.026	2.325	1.833	2.125	2.955	2.129	2.368	2.434	2.236	1.98	1.395	1.916	2.357	2.411	2.273	2.965	2.24	2.65	2.044	2.718	2.335	2.799	3.876	1.911	3.012	2.558	2.482	2.417	1.735	3.303	2.661	2.359	3.012	2.084	2.102
4934	55	2	16	0.1703	0.1108	2.886	3.037	2.716	2.035	3.371	2.965	2.841	3.117	2.524	2.624	2.703	2.228	2.514	3.111	3.138	2.519	2.811	2.855	2.544	1.821	2.378	2.699	2.633	2.669	2.965	2.569	2.957	2.677	2.928	2.739	3.08	3.434	2.224	3.12	2.98	2.563	2.878	1.943	3.092	2.786	2.765	3.035	2.438	2.491
4935	52	2	16	-0.4212	0.145	2.358	2.641	2.333	1.8	2.96	2.468	2.461	2.82	2.486	2.232	2.816	1.815	2.39	2.986	2.804	2.428	2.533	2.474	2.621	1.361	1.962	2.496	2.483	2.39	2.626	2.223	2.704	2.286	2.571	2.584	2.414	3.468	2.288	2.948	2.483	2.828	2.345	1.716	3.804	2.782	2.522	2.772	2.428	2.196
4936	54	1	18	0.4034	0.082	2.541	2.687	2.88	1.637	3.186	2.881	2.63	3.073	2.532	2.224	2.813	1.9	2.644	3.11	2.906	2.59	2.674	2.97	2.717	1.296	2.205	2.656	2.726	2.427	2.826	2.455	2.889	2.247	3.003	2.788	2.652	3.98	2.702	2.935	2.666	2.572	2.762	1.703	3.245	2.694	2.585	2.914	2.289	2.14
4937	54	1	20	0.4038	0.114	2.63	2.974	2.571	1.779	3.381	2.546	2.37	2.804	2.458	2.131	2.639	1.884	2.403	2.87	1.995	2.264	2.49	2.742	2.557	1.54	2.113	2.532	2.502	2.308	2.661	2.342	2.647	2.288	2.666	2.499	3.155	3.665	2.312	3.155	2.698	2.493	2.647	1.762	3.262	2.789	2.506	3.014	2.246	2.342
4939	76	2	20	-0.5958	0.1	2.476	2.936	2.542	2.031	3.395	2.767	2.517	2.84	2.355	2.303	2.416	2.065	2.325	2.822	3.204	2.399	2.513	2.607	2.325	1.636	2.103	2.65	2.496	2.403	2.863	2.307	2.637	2.406	2.821	2.491	2.222	3.771	2.667	3.164	2.712	2.354	2.479	1.926	2.942	2.805	2.553	2.887	2.336	2.34
4947	74	2	18	0.1053	0.189	2.282	2.323	2.498	1.836	2.776	2.447	2.405	2.627	2.45	2.012	2.54	1.98	2.305	2.615	2.831	2.328	2.418	2.49	2.289	1.479	2.158	2.506	2.575	2.28	2.889	2.325	2.623	2.19	2.677	2.522	2.789	2.909	2.414	3.001	2.495	2.422	2.563	1.771	2.969	2.464	2.497	2.532	2.409	2.083
4949	77	2	18	-0.108	0.1745	2.553	2.886	2.5	1.742	2.337	2.628	2.455	2.475	2.665	2.331	2.752	1.914	2.502	2.734	2.29	2.348	2.407	2.537	2.2	1.431	2.184	2.37	2.463	2.243	3	2.369	2.719	2.208	2.653	2.493	3.109	3.029	2.308	2.974	2.471	2.571	2.617	1.876	3.429	2.699	2.685	2.676	2.524	2.338
4951	50	2	16	-0.0388	0.0925	2.606	2.776	2.777	1.99	3.297	2.604	2.67	2.779	2.539	2.341	2.732	2.08	2.555	2.859	2.905	2.696	2.564	2.955	2.533	1.498	2.176	2.666	2.582	2.495	2.969	2.5	2.864	2.343	2.801	2.623	2.972	3.734	2.223	3.006	2.854	2.318	2.671	2.134	3.153	2.775	2.689	2.789	2.416	2.429
4953	58	2	16	-0.6339	0.1916	2.538	2.694	2.706	1.977	3.263	2.756	2.601	2.778	2.401	2.084	2.575	1.911	2.473	2.972	2.783	2.606	2.649	2.818	2.528	1.691	2.29	2.444	2.619	2.492	2.824	2.454	2.839	2.554	2.822	2.573	2.672	3.474	2.433	2.858	2.647	2.476	2.76	2.004	3.684	2.63	2.742	2.789	2.138	2.222
4954	57	1	18	-0.8486	0.0847	2.75	3.136	2.815	1.959	3.69	2.905	2.756	3.05	2.577	2.443	2.936	2.223	2.694	3.115	3.097	2.453	2.839	3.05	2.591	1.825	2.442	2.669	2.753	2.608	3.347	2.651	2.906	2.438	2.846	2.636	2.921	3.735	2.739	3.168	2.789	3.06	2.729	2.205	4.23	2.892	2.863	2.959	2.781	2.539
4955	59	1	18	-0.7039	0.1201	2.62	2.724	2.767	2.037	3.692	2.972	2.597	3.021	2.582	2.378	2.701	2.004	2.42	3.022	2.675	2.635	2.552	2.736	2.536	1.473	2.086	2.837	2.635	2.403	3.062	2.562	2.77	2.347	2.731	2.554	2.916	3.847	2.273	3.019	2.667	2.756	2.671	1.883	3.645	3.009	2.467	2.943	2.216	2.393
4958	77	2	16	0.2092	0.144	2.606	2.751	2.615	1.996	3.291	2.564	2.708	2.863	2.547	2.271	2.405	2.203	2.378	2.729	3.054	2.627	2.591	2.546	2.33	1.929	2.388	2.503	2.552	2.494	2.841	2.423	2.751	2.428	2.793	2.649	2.092	3.879	2.462	2.789	2.668	3.091	2.644	1.938	3.001	2.589	2.687	2.889	2.356	2.418
4959	73	2	17	-0.1814	0.1182	2.723	3.151	2.924	1.748	3.854	2.974	2.742	2.974	2.406	2.242	2.894	2.02	2.624	3.133	3.301	2.544	2.778	3.062	2.814	1.518	2.356	2.747	2.718	2.443	2.946	2.764	3.031	2.511	2.939	2.842	3.013	3.945	2.377	3.161	2.602	3.309	2.779	1.947	3.915	3.007	2.84	3.145	2.564	2.254
4960	76	1	16	-0.189	0.1568	2.449	2.051	2.637	1.922	3.294	2.682	2.549	2.697	2.12	2.105	2.477	1.943	2.361	2.842	2.087	2.473	2.515	2.438	2.26	1.708	2.259	2.295	2.584	2.475	2.72	2.349	2.722	2.462	2.642	2.51	2.4	3.503	2.639	2.804	2.506	2.705	2.637	1.95	2.995	2.674	2.467	2.821	2.208	2.265
4961	70	2	13	-1.3247	0.093	2.54	2.776	2.523	1.493	2.505	2.975	2.504	2.772	2.502	2.377	2.67	2.613	2.328	2.789	2.422	2.103	2.494	2.957	2.457	1.721	2.279	2.502	2.579	2.249	3.198	2.42	2.734	2.271	2.548	2.596	3.059	3.209	2.317	2.986	2.485	2.699	2.668	1.635	3.259	2.498	2.532	2.713	2.466	2.327
4962	77	2	18	0.0922	0.1667	2.702	2.924	2.64	1.873	3.083	2.838	2.781	3.207	2.455	2.33	2.617	1.888	2.308	3.112	2.557	2.643	2.499	2.497	2.37	1.442	2.129	2.57	2.62	2.503	2.896	2.228	2.682	2.343	3.023	2.812	2.32	3.189	2.537	2.899	2.663	2.252	2.665	1.774	3.833	2.694	2.733	3.054	2.267	2.267
4963	72	2	18	0.1069	0.0777	2.741	3.092	2.857	1.847	3.463	2.802	2.645	2.934	2.429	2.146	2.75	1.98	2.542	2.866	2.858	2.617	2.692	2.456	2.484	1.553	2.314	2.601	2.88	2.405	2.939	2.616	2.927	2.393	2.836	2.708	3.148	3.896	2.432	3.174	2.824	2.992	2.769	1.783	3.512	2.733	2.751	2.907	2.488	2.299
4965	71	2	18	0.2524	0.157	2.542	2.4	2.686	1.988	3.223	2.829	2.619	3.077	2.586	2.43	2.664	2.157	2.44	3.001	2.456	2.384	2.729	2.427	2.41	1.608	2.36	2.723	2.637	2.529	2.67	2.483	2.725	2.323	2.783	2.63	2.751	3.235	2.473	2.92	2.786	2.402	2.647	1.985	3.525	2.776	2.67	2.949	2.347	2.454
4966	76	2	15	-0.6261	0.1043	2.478	2.943	2.6	1.795	3.671	2.618	2.539	2.983	3.003	2.209	2.798	2.058	2.537	2.849	2.045	2.387	2.489	2.554	2.609	1.525	2.146	2.755	2.65	2.5	3.156	2.51	2.829	2.43	2.649	2.708	2.782	3.569	2.159	2.883	2.819	2.883	2.616	1.765	3.838	2.685	2.648	3.024	2.726	2.123
4967	59	2	16	-1.4175	0.2219	2.67	2.598	2.593	1.787	2.375	2.496	2.545	2.67	2.491	2.104	2.512	1.983	2.229	2.912	2.266	2.515	2.494	2.411	2.283	1.477	2.104	2.48	2.433	2.409	2.883	2.312	2.704	2.254	2.803	2.672	2.913	3.336	2.54	2.956	2.752	2.498	2.634	1.777	3.344	2.53	2.579	2.807	2.393	2.274
[truncated: 24 more columns]
